# Supplementary material for: Individual recognition and long-term memory of inanimate interactive agents and humans in dogs
Source: Anim Cogn. 2022 May 5;25(6):1427–42. doi: 10.1007/s10071-022-01624-6 (PMC9652224; doi:10.1007/s10071-022-01624-6)
Supplement: Supplementary file 2 — Supplementary file2 (XLSX 68 KB) [file 10071_2022_1624_MOESM2_ESM.xlsx]

## Sheet: Information
Electronic supplementary material for:
Individual recognition and long-term memory of inanimate interactive agents and humans in dogs
in Animal Cognition
by Judit Abdai1, Dalma Bartus2, Sylvain Kraus3, Zsuzsanna Gedai4, Beatrix Laczi4, Ádám Miklósi1,4*
1 MTA-ELTE Comparative Ethology Research Group, Budapest, Hungary
2 University of Veterinary Medicine, Budapest, Hungary
3 Paris 13 University, Paris, France
4 Department of Ethology, Eötvös Loránd University, Budapest, Hungary
* Corresponding author: adam.miklosi@ttk.elte.hu
Data of Experiment 1 - UMOs as partners

## Sheet: Subjects
ID	Breed	Age	Sex	Familiar UMO	Starting position	Order	Questionnaire
Day group									Starting position: Starting position of the UMO in the Training phases (X - Y)
1	Staffordshire bullterrier	3	female	White	Left - Right	LB-G-W-DB	ü		X indicates the place of the UMO in the first trial of the Familiarization session
2	Mongrel	13	female	White	Right - Left	DB-W-LB-G	ü		Y indicates the place of the UMO in the first trial of the Recognition session
3	Spaniel	3	female	White	Left - Right	W-LB-DB-G	ü		Left and right are indicated from the viewpoint of the dog
4	Mixed (Dachshund)	2	male	White	Right - Left	LB-DB-G-W	ü
5	Bichon	4.5	female	Light blue	Left - Right	LB-G-W-DB	ü		Order: Order of the four UMOs in the Test phase (from right-to-left; from the viewpoint of the dog)
6	German shepherd	1.5	male	Light blue	Right - Left	W-LB-DB-G	ü		W	White UMO
7	Border collie	2.5	male	Light blue	Left - Right	DB-G-LB-W	ü		LB	Light blue UMO
8	Mongrel	1	female	Light blue	Right - Left	G-W-DB-LB	ü		G	Green UMO
9	Mongrel	7	male	Green	Right - Left	LB-G-W-DB	ü		DB	Dark blue UMO
10	Golden retriever	1.5	male	Green	Left - Right	W-DB-G-LB	ü
11	Mongrel	1	female	Green	Right - Left	DB-LB-W-G	ü		Questionnaire: Whether the owner filled in the questionnaire about the playing behaviour of the dog
12	Mongrel	10	male	Dark blue	Left - Right	DB-W-LB-G	ü		ü	The owner filled in the questionnaire
13	Mongrel	3	male	Dark blue	Right - Left	LB-DB-G-W	û		û	The owner did not fill in the questionnaire
14	Mongrel	9	female	Dark blue	Left - Right	W-G-DB-LB	ü
15	Wire-haired Hungarian vizsla	4	female	Dark blue	Right - Left	G-LB-W-DB	ü
Week group
16	Sarplaninac	2	female	White	Right - Left	LB-G-W-DB	ü
17	Mixed (Border terrier x Potterdale terrier)	5	male	White	Right - Left	W-LB-DB-G	ü
18	Mongrel	7	female	White	Left - Right	DB-W-LB-G	ü
19	Mongrel	2	female	White	Left - Right	LB-DB-G-W	û
20	Labrador retriever	6	male	Light blue	Left - Right	LB-G-W-DB	ü
21	Mixed (Puli x English cicker spaniel)	7	female	Light blue	Right - Left	W-LB-DB-G	ü
22	Mongrel	8	female	Light blue	Left - Right	DB-G-LB-W	ü
23	Border collie	9.5	male	Light blue	Right - Left	G-W-DB-LB	ü
24	Border collie	2	male	Green	Left - Right	G-DB-LB-W	ü
25	Labrador retriever	2.5	female	Green	Right - Left	LB-G-W-DB	ü
26	Mixed (Malinois x German shepherd)	3.5	female	Green	Left - Right	W-DB-G-LB	ü
27	Mongrel	10	male	Green	Right - Left	DB-LB-W-G	ü
28	Mongrel	7	male	Dark blue	Left - Right	DB-W-LB-G	ü
29	Golden retriever	2	male	Dark blue	Right - Left	LB-DB-G-W	ü
30	Mongrel	3	female	Dark blue	Left - Right	W-G-DB-LB	ü
31	Mixed (Hungarian vizsla x Labrador retriever)	6.5	male	Dark blue	Right - Left	G-LB-W-DB	ü
Month group
32	Border collie	5	male	White	Left - Right	LB-G-W-DB	ü
33	German shepherd	3	male	White	Right - Left	DB-W-LB-G	ü
34	Mongrel	9	female	White	Left - Right	W-LB-DB-G	ü
35	Australian shepherd	3.5	male	White	Right - Left	LB-DB-G-W	ü
36	Boxer	4	female	Light blue	Left - Right	LB-G-W-DB	ü
37	Border collie	8	male	Light blue	Right - Left	W-LB-DB-G	ü
38	Mongrel	5.5	female	Light blue	Left - Right	DB-G-LB-W	ü
39	Hungarian vizsla	9	male	Light blue	Right - Left	G-W-DB-LB	ü
40	Australian shepherd	7	male	Green	Left - Right	G-DB-LB-W	ü
41	Mixed (Border collie x German shepherd)	1.5	male	Green	Right - Left	LB-G-W-DB	ü
42	Malinois	2	male	Green	Left - Right	W-DB-G-LB	ü
43	Staffordshire bullterrier	3	female	Green	Right - Left	DB-LB-W-G	ü
44	Mixed (bull-type)	3.5	male	Dark blue	Left - Right	DB-W-LB-G	ü
45	Golden retriever	1	male	Dark blue	Right - Left	LB-DB-G-W	ü
46	Mixed (Malinois x Greyhound)	3	male	Dark blue	Left - Right	W-G-DB-LB	ü
47	Border collie	3	male	Dark blue	Right - Left	G-LB-W-DB	ü
Excluded subjects
ID	Breed	Age	Sex	Familiar UMO	Starting position	Order	Reason of exclusion
E1	Dachshund	9	male	-	-	-	Distressed elicited by the room
E2	Mongrel	9	male	Dark blue	Left - Right	-	Distressed elicited by the room and by the UMO
E3	Mudi	6-10	male	White	Left - Right	SD-C-W-S	distress elicited by the umo
E4	Border collie	2.5	male	White	Left - Right	-	distress elicited by the umo
E5	Mongrel	4	female	Green	Left - Right	S-SD-W-C	Distress elicited by the UMO
E6	Miniature poodle	3	male	White	Left - Right	-	Distress elicited by the UMO
E7	Sheltie	4	male	Light blue	-	-	Distress elicited by the UMO
E8	Mongrel	2	female	Dark blue	Right - Left	SD-S-C-W	Distress elicited by the UMO during the Retest
E9	Mixed (French bulldog)	1	male	Light blue	Right - Left	-	The dog attacked the UMO
E10	Malinois	2	male	Cheese	Left - Right	W-S-C-SD	The dog attacked the UMO
E11	Labrador retriever	2	male	Dark blue	Right - Left	SD-S-C-W	The dog attacked the UMO
E12	Golden retriever	11	male	Dark blue	Left - Right	W-C-S-SD	Did not come to retest
E13	Mongrel	5	female	White	Left - Right	SD-C-W-S	Did not come to retest
E14	Shiba inu	2	female	Green	Left - Right	C-S-SD-W	Did not come to retest
E15	Mixed (Spitz)	2	female	Green	Left - Right	W-S-C-SD	Did not come to retest
E16	Mongrel	11	female	White	Right - Left	SD-C-W-S	Not motivated by ball
E17	Mongrel	1.5	female	Light blue	Right - Left	C-W-S-SD	Not motivated by ball
E18	Irish setter	3	female	Dark blue	Right - Left	-	Not motivated by ball
E19	English cocker spaniel	6	female	White	Right - Left	-	Not motivated by ball
E20	Mixed (Whippet)	4.5	female	Green	Right - Left	S-SD-W-C	Not motivated by ball
E21	Mongrel	4	female	White	Right - Left	-	Not motivated by ball
E22	Siberian husky	2	female	White	Left - Right	W-SD-S-C	Not motivated by ball
E23	Poodle	4	male	Green	Left - Right	C-S-SD-W	The UMO failed to obtain the ball from the cage without help in the first few trial
E24	Golden retriever	4	male	Green	Left - Right	W-S-C-SD	The dog did not give the ball to any of the persons in the room and lost motivation
E25	Russian greyhound	1	male	Dark blue	Left - Right	C-SD-W-S	The owner released the dog before the occluder was taken away or the dog could explore the UMOs, in the Test phase
E26	Toy poodle	2.5	male	White	Left - Right	W-SD-S-C	Thechnical issues occured with the video recording of the Familiarization session, thus it could not be coded
E27	German shepherd	2	female	Dark blue	Left - Right	W-C-S-SD	The owner pointed toward the familiar UMO upon releasing the dog, in the Test phase

## Sheet: TestTrial1_FirstApproach
ID	Group	Playing_style	Familiar UMO	Familiarity	Place	App_UMO	Trial_number	Latency	Latency_bin
1	Day	Alone	White	Unfamiliar	1	Dark blue	6	21.8	1		Playing_style
2	Day	Interaction	White	Familiar	3	White	6	4.8	1		Whether the dog prefers to play alone or in interaction
3	Day	Alone	White	NA	NA	NA	8	30	0
4	Day	Alone	White	NA	NA	NA	6	30	0		Familiarity
5	Day	Interaction	Light blue	Unfamiliar	3	Green	10	13	1		Whether the approached UMO was familiar or unfamiliar to the dog
6	Day	Alone	Light blue	Unfamiliar	4	White	10	7	1
7	Day	Interaction	Light blue	Unfamiliar	1	White	7	2.8	1		App_UMO
8	Day	Alone	Light blue	NA	NA	NA	7	30	0		The UMO that was approached by the dog
9	Day	Interaction	Green	Unfamiliar	1	Dark blue	8	11	1
10	Day	Interaction	Green	Unfamiliar	3	Dark blue	10	2.2	1		Place
11	Day	Interaction	Green	NA	NA	NA	6	30	0		The position of the approached UMO: position 1 to 4 is indicated from left-to-right (from the viewpoint of the dog)
12	Day	Interaction	Dark blue	Unfamiliar	1	Green	10	2.2	1
13	Day	NA	Dark blue	NA	NA	NA	10	30	0
14	Day	Interaction	Dark blue	NA	NA	NA	10	30	0		Trial_number
15	Day	Interaction	Dark blue	Unfamiliar	4	Green	10	3.6	1		The number of trials carried out in the Training phase of the Familiarization session
16	Week	Alone	White	Unfamiliar	4	Light blue	6	20.2	1
17	Week	Interaction	White	Unfamiliar	3	Light blue	9	8.6	1		Latency
18	Week	Alone	White	NA	NA	NA	6	30	0		Latency of approaching the UMO (s)
19	Week	NA	White	NA	NA	NA	10	30	0
20	Week	Alone	Light blueDoo	NA	NA	NA	7	30	0		Latency_bin
21	Week	Interaction	Light blue	NA	NA	NA	10	30	0		Whether the event happened or not
22	Week	Alone	Light blue	NA	NA	NA	7	30	0
23	Week	Interaction	Light blue	Familiar	1	Light blue	10	3	1
24	Week	Alone	Green	Unfamiliar	3	Dark blue	8	1.6	1
25	Week	Alone	Green	NA	NA	NA	10	30	0
26	Week	Alone	Green	Unfamiliar	4	White	5	2.2	1
27	Week	Alone	Green	Unfamiliar	4	Dark blue	5	17.2	1
28	Week	Interaction	Dark blue	NA	NA	NA	6	30	0
29	Week	Interaction	Dark blue	Unfamiliar	1	White	8	5.4	1
30	Week	Interaction	Dark blue	Familiar	2	Dark blue	10	12	1
31	Week	Alone	Dark blue	Familiar	1	Dark blue	7	6.2	1
32	Month	Interaction	White	NA	NA	NA	10	30	0
33	Month	Alone	White	NA	NA	NA	7	30	0
34	Month	Interaction	White	Unfamiliar	1	Green	5	2.6	1
35	Month	Alone	White	Unfamiliar	3	Dark blue	6	2.4	1
36	Month	Alone	Light blue	Unfamiliar	1	Dark blue	10	11	1
37	Month	Interaction	Light blue	NA	NA	NA	10	30	0
38	Month	Alone	Light blue	Unfamiliar	1	White	10	12.8	1
39	Month	Interaction	Light blue	Unfamiliar	4	Green	9	7	1
40	Month	Interaction	Green	Unfamiliar	3	Dark blue	7	11.6	1
41	Month	Interaction	Green	Unfamiliar	2	White	8	8	1
42	Month	Alone	Green	NA	NA	NA	6	30	0
43	Month	Interaction	Green	Unfamiliar	2	White	10	4	1
44	Month	Alone	Dark blue	Familiar	4	Dark blue	10	19.6	1
45	Month	Alone	Dark blue	Unfamiliar	4	Light blue	5	5.4	1
46	Month	Alone	Dark blue	Unfamiliar	1	Light blue	8	10.4	1
47	Month	Interaction	Dark blue	NA	NA	NA	5	30	0

## Sheet: TestTrial2_FirstApproach
ID	Group	Playing_style	Familiar UMO	Familiarity	Place	App_UMO	Trial_number	Latency	Latency_bin
1	Day	Alone	White	Unfamiliar	1	Dark blue	6	1.6	1
2	Day	Interaction	White	Unfamiliar	4	Dark blue	6	5.4	1
3	Day	Alone	White	Unfamiliar	2	Dark blue	8	2	1
4	Day	Alone	White	Familiar	1	White	6	2	1
5	Day	Interaction	Light blue	Unfamiliar	3	Green	10	5.2	1
6	Day	Alone	Light blue	Unfamiliar	1	Green	10	1.4	1
7	Day	Interaction	Light blue	Unfamiliar	3	Green	7	1.2	1
8	Day	Alone	Light blue	NA	NA	NA	7	30	0
9	Day	Interaction	Green	Unfamiliar	2	White	8	3	1
10	Day	Interaction	Green	Unfamiliar	4	White	10	1.2	1
11	Day	Interaction	Green	Unfamiliar	2	White	6	16	1
12	Day	Interaction	Dark blue	Familiar	4	Dark blue	10	1.6	1
13	Day	NA	Dark blue	NA	NA	NA	10	30	0
14	Day	Interaction	Dark blue	Familiar	2	Dark blue	10	9.4	1
15	Day	Interaction	Dark blue	Familiar	1	Dark blue	10	1	1
16	Week	Alone	White	Familiar	2	White	6	3.6	1
17	Week	Interaction	White	Unfamiliar	1	Green	9	1.4	1
18	Week	Alone	White	Unfamiliar	1	Green	6	1.8	1
19	Week	NA	White	NA	NA	NA	10	30	0
20	Week	Alone	Light blueDoo	Unfamiliar	1	Dark blue	7	3	1
21	Week	Interaction	Light blue	Unfamiliar	4	White	10	5.8	1
22	Week	Alone	Light blue	Unfamiliar	3	Green	7	4	1
23	Week	Interaction	Light blue	Unfamiliar	4	Green	10	1.4	1
24	Week	Alone	Green	Familiar	4	Green	8	1.2	1
25	Week	Alone	Green	Familiar	3	Green	10	6.6	1
26	Week	Alone	Green	Familiar	2	Green	5	11.4	1
27	Week	Alone	Green	Unfamiliar	2	White	5	4.6	1
28	Week	Interaction	Dark blue	Unfamiliar	1	Green	6	1.2	1
29	Week	Interaction	Dark blue	Familiar	3	Dark blue	8	1.8	1
30	Week	Interaction	Dark blue	Unfamiliar	3	Green	10	1.6	1
31	Week	Alone	Dark blue	Unfamiliar	2	White	7	1.4	1
32	Month	Interaction	White	Unfamiliar	3	Green	10	2.4	1
33	Month	Alone	White	Unfamiliar	1	Green	7	5	1
34	Month	Interaction	White	Unfamiliar	1	Green	5	3.8	1
35	Month	Alone	White	Unfamiliar	3	Dark blue	6	1.6	1
36	Month	Alone	Light blue	Unfamiliar	3	Green	10	1.6	1
37	Month	Interaction	Light blue	Familiar	3	Light blue	10	2	1
38	Month	Alone	Light blue	Unfamiliar	1	White	10	1.6	1
39	Month	Interaction	Light blue	Unfamiliar	4	Green	9	3.4	1
40	Month	Interaction	Green	Unfamiliar	1	White	7	8.4	1
41	Month	Interaction	Green	Familiar	3	Green	8	1.6	1
42	Month	Alone	Green	Familiar	2	Green	6	1.6	1
43	Month	Interaction	Green	Unfamiliar	4	Dark blue	10	1.4	1
44	Month	Alone	Dark blue	Unfamiliar	1	Green	10	1.4	1
45	Month	Alone	Dark blue	Unfamiliar	4	Light blue	5	8.4	1
46	Month	Alone	Dark blue	Unfamiliar	3	Green	8	1.6	1
47	Month	Interaction	Dark blue	NA	NA	NA	5	30	0

## Sheet: Training_phase
ID	Group	Playing_style	Familiar UMO	Session	Trial_number	Section	Trial	Latency	Latency_bin	PutBall_UMO	PutBall_Human
1	Day	Alone	White	Familiarization	6	1	1	20	0	0	0
1	Day	Alone	White	Familiarization	6	1	2	20	0	0	0
1	Day	Alone	White	Familiarization	6	1	3	12	1	0	0
1	Day	Alone	White	Familiarization	6	2	4	20	0	0	0
1	Day	Alone	White	Familiarization	6	2	5	20	0	0	0
1	Day	Alone	White	Familiarization	6	2	6	15.2	1	0	0
1	Day	Alone	White	Recognition	6	3	1	20	0	0	0
1	Day	Alone	White	Recognition	6	3	2	0.2	1	0	0
1	Day	Alone	White	Recognition	6	3	3	0.6	1	0	0
1	Day	Alone	White	Recognition	6	4	4	12.8	1	0	0
1	Day	Alone	White	Recognition	6	4	5	20	0	0	0
1	Day	Alone	White	Recognition	6	4	6	0.4	1	0	0
2	Day	Interaction	White	Familiarization	6	1	1	20	0	0	0
2	Day	Interaction	White	Familiarization	6	1	2	3.6	1	0	0
2	Day	Interaction	White	Familiarization	6	1	3	5.2	1	0	0
2	Day	Interaction	White	Familiarization	6	2	4	20	0	0	0
2	Day	Interaction	White	Familiarization	6	2	5	1.4	1	0	0
2	Day	Interaction	White	Familiarization	6	2	6	1.6	1	0	0
2	Day	Interaction	White	Recognition	6	3	1	8.2	1	1	0
2	Day	Interaction	White	Recognition	6	3	2	4.2	1	0	0
2	Day	Interaction	White	Recognition	6	3	3	0.8	1	0	0
2	Day	Interaction	White	Recognition	6	4	4	1.4	1	0	0
2	Day	Interaction	White	Recognition	6	4	5	4.2	1	0	0
3	Day	Alone	White	Familiarization	8	1	1	20	0	0	0
3	Day	Alone	White	Familiarization	8	1	2	20	0	0	0
3	Day	Alone	White	Familiarization	8	1	3	20	0	0	0
3	Day	Alone	White	Familiarization	8	1	4	8.6	1	1	0
3	Day	Alone	White	Familiarization	8	2	5	20	0	0	0
3	Day	Alone	White	Familiarization	8	2	6	20	0	0	0
3	Day	Alone	White	Familiarization	8	2	7	20	0	1	1
3	Day	Alone	White	Familiarization	8	2	8	20	0	0	0
3	Day	Alone	White	Recognition	8	3	1	20	0	0	0
3	Day	Alone	White	Recognition	8	3	2	20	0	0	0
3	Day	Alone	White	Recognition	8	3	3	20	0	0	0
3	Day	Alone	White	Recognition	8	3	4	20	0	1	0
3	Day	Alone	White	Recognition	8	4	5	20	0	0	1
3	Day	Alone	White	Recognition	8	4	6	20	0	0	0
3	Day	Alone	White	Recognition	8	4	7	20	0	0	0
3	Day	Alone	White	Recognition	8	4	8	20	0	0	1
4	Day	Alone	White	Familiarization	6	1	1	20	0	0	0
4	Day	Alone	White	Familiarization	6	1	2	4.2	1	0	0
4	Day	Alone	White	Familiarization	6	1	3	2	1	0	0
4	Day	Alone	White	Familiarization	6	2	4	20	0	0	0
4	Day	Alone	White	Familiarization	6	2	5	0.8	1	0	0
4	Day	Alone	White	Familiarization	6	2	6	10	1	0	0
4	Day	Alone	White	Recognition	6	3	1	6	1	0	0
4	Day	Alone	White	Recognition	6	3	2	20	0	0	0
4	Day	Alone	White	Recognition	6	3	3	1.2	1	0	0
4	Day	Alone	White	Recognition	6	3	4	20	0	0	0
4	Day	Alone	White	Recognition	6	4	5	2	1	0	0
4	Day	Alone	White	Recognition	6	4	6	0.2	1	0	0
4	Day	Alone	White	Recognition	6	4	7	0.2	1	0	0
4	Day	Alone	White	Recognition	6	4	8	20	0	0	0
5	Day	Interaction	Light blue	Familiarization	10	1	1	20	0	0	0
5	Day	Interaction	Light blue	Familiarization	10	1	2	20	0	1	0
5	Day	Interaction	Light blue	Familiarization	10	1	3	9.6	1	1	1
5	Day	Interaction	Light blue	Familiarization	10	1	4	20	0	0	0
5	Day	Interaction	Light blue	Familiarization	10	1	5	13.8	1	0	1
5	Day	Interaction	Light blue	Familiarization	10	2	6	20	0	1	0
5	Day	Interaction	Light blue	Familiarization	10	2	7	20	0	0	0
5	Day	Interaction	Light blue	Familiarization	10	2	8	20	0	1	1
5	Day	Interaction	Light blue	Familiarization	10	2	9	20	0	0	0
5	Day	Interaction	Light blue	Familiarization	10	2	10	20	0	0	0
5	Day	Interaction	Light blue	Recognition	10	3	1	20	0	0	1
5	Day	Interaction	Light blue	Recognition	10	3	2	20	0	1	0
5	Day	Interaction	Light blue	Recognition	10	3	3	20	0	0	1
5	Day	Interaction	Light blue	Recognition	10	3	4	20	0	0	1
5	Day	Interaction	Light blue	Recognition	10	3	5	20	0	0	0
5	Day	Interaction	Light blue	Recognition	10	4	6	20	0	0	0
5	Day	Interaction	Light blue	Recognition	10	4	7	20	0	0	0
5	Day	Interaction	Light blue	Recognition	10	4	8	4.2	1	0	0
5	Day	Interaction	Light blue	Recognition	10	4	9	20	0	1	0
5	Day	Interaction	Light blue	Recognition	10	4	10	20	0	0	0
6	Day	Alone	Light blue	Familiarization	10	1	1	20	0	1	1
6	Day	Alone	Light blue	Familiarization	10	1	2	20	0	0	0
6	Day	Alone	Light blue	Familiarization	10	1	3	20	0	1	1
6	Day	Alone	Light blue	Familiarization	10	1	4	20	0	0	1
6	Day	Alone	Light blue	Familiarization	10	1	5	20	0	1	1
6	Day	Alone	Light blue	Familiarization	10	2	6	20	0	0	1
6	Day	Alone	Light blue	Familiarization	10	2	7	20	0	0	1
6	Day	Alone	Light blue	Familiarization	10	2	8	20	0	0	1
6	Day	Alone	Light blue	Familiarization	10	2	9	1	1	1	1
6	Day	Alone	Light blue	Familiarization	10	2	10	20	0	0	0
6	Day	Alone	Light blue	Recognition	10	3	1	20	0	0	1
6	Day	Alone	Light blue	Recognition	10	3	2	13.2	1	1	1
6	Day	Alone	Light blue	Recognition	10	3	3	20	0	1	1
6	Day	Alone	Light blue	Recognition	10	3	4	20	0	0	1
6	Day	Alone	Light blue	Recognition	10	4	5	20	0	1	1
6	Day	Alone	Light blue	Recognition	10	4	6	12.2	1	1	1
6	Day	Alone	Light blue	Recognition	10	4	7	20	0	0	1
6	Day	Alone	Light blue	Recognition	10	4	8	1.8	1	1	1
7	Day	Interaction	Light blue	Familiarization	7	1	1	20	0	1	1
7	Day	Interaction	Light blue	Familiarization	7	1	2	20	0	1	0
7	Day	Interaction	Light blue	Familiarization	7	1	3	20	0	1	1
7	Day	Interaction	Light blue	Familiarization	7	1	4	20	0	1	1
7	Day	Interaction	Light blue	Familiarization	7	2	5	20	0	1	1
7	Day	Interaction	Light blue	Familiarization	7	2	6	20	0	1	1
7	Day	Interaction	Light blue	Familiarization	7	2	7	20	0	1	0
7	Day	Interaction	Light blue	Recognition	7	3	1	20	0	1	1
7	Day	Interaction	Light blue	Recognition	7	3	2	20	0	1	1
7	Day	Interaction	Light blue	Recognition	7	3	3	20	0	1	1
7	Day	Interaction	Light blue	Recognition	7	3	4	20	0	1	1
7	Day	Interaction	Light blue	Recognition	7	4	5	20	0	1	1
7	Day	Interaction	Light blue	Recognition	7	4	6	20	0	1	1
7	Day	Interaction	Light blue	Recognition	7	4	7	20	0	1	1
7	Day	Interaction	Light blue	Recognition	7	4	8	20	0	1	0
8	Day	Alone	Light blue	Familiarization	7	1	1	20	0	0	1
8	Day	Alone	Light blue	Familiarization	7	1	2	7	1	0	0
8	Day	Alone	Light blue	Familiarization	7	1	3	4.2	1	0	0
8	Day	Alone	Light blue	Familiarization	7	1	4	0.4	1	0	0
8	Day	Alone	Light blue	Familiarization	7	2	5	0.8	1	0	1
8	Day	Alone	Light blue	Familiarization	7	2	6	8	1	0	1
8	Day	Alone	Light blue	Familiarization	7	2	7	0.6	1	0	0
8	Day	Alone	Light blue	Recognition	7	3	1	20	0	0	1
8	Day	Alone	Light blue	Recognition	7	3	2	1.6	1	0	1
8	Day	Alone	Light blue	Recognition	7	3	3	0.4	1	0	0
8	Day	Alone	Light blue	Recognition	7	4	4	20	0	0	1
8	Day	Alone	Light blue	Recognition	7	4	5	0.4	1	0	0
8	Day	Alone	Light blue	Recognition	7	4	6	1.2	1	0	0
9	Day	Interaction	Green	Familiarization	8	1	1	5.8	1	0	1
9	Day	Interaction	Green	Familiarization	8	1	2	20	0	0	1
9	Day	Interaction	Green	Familiarization	8	1	3	20	0	0	1
9	Day	Interaction	Green	Familiarization	8	1	4	20	0	0	1
9	Day	Interaction	Green	Familiarization	8	2	5	20	0	0	1
9	Day	Interaction	Green	Familiarization	8	2	6	20	0	1	1
9	Day	Interaction	Green	Familiarization	8	2	7	20	0	0	1
9	Day	Interaction	Green	Familiarization	8	2	8	20	0	0	1
9	Day	Interaction	Green	Recognition	8	3	1	20	0	0	1
9	Day	Interaction	Green	Recognition	8	3	2	20	0	0	1
9	Day	Interaction	Green	Recognition	8	3	3	7.4	1	1	1
9	Day	Interaction	Green	Recognition	8	3	4	8.8	1	0	1
9	Day	Interaction	Green	Recognition	8	4	5	6.4	1	1	1
9	Day	Interaction	Green	Recognition	8	4	6	5.6	1	0	1
9	Day	Interaction	Green	Recognition	8	4	7	10	1	0	1
9	Day	Interaction	Green	Recognition	8	4	8	1.8	1	0	1
10	Day	Interaction	Green	Familiarization	10	1	1	20	0	1	1
10	Day	Interaction	Green	Familiarization	10	1	2	6.6	1	0	1
10	Day	Interaction	Green	Familiarization	10	1	3	2.6	1	1	1
10	Day	Interaction	Green	Familiarization	10	1	4	6.2	1	0	1
10	Day	Interaction	Green	Familiarization	10	1	5	3.2	1	0	1
10	Day	Interaction	Green	Familiarization	10	2	6	2	1	1	1
10	Day	Interaction	Green	Familiarization	10	2	7	20	0	0	1
10	Day	Interaction	Green	Familiarization	10	2	8	20	0	0	1
10	Day	Interaction	Green	Familiarization	10	2	9	0.8	1	1	1
10	Day	Interaction	Green	Familiarization	10	2	10	10.2	1	0	1
10	Day	Interaction	Green	Recognition	10	3	1	7.4	1	0	1
10	Day	Interaction	Green	Recognition	10	3	2	20	0	0	1
10	Day	Interaction	Green	Recognition	10	3	3	5	1	1	1
10	Day	Interaction	Green	Recognition	10	3	4	13.4	1	0	1
10	Day	Interaction	Green	Recognition	10	4	5	20	0	0	0
10	Day	Interaction	Green	Recognition	10	4	6	20	0	0	1
10	Day	Interaction	Green	Recognition	10	4	7	0.4	1	0	1
10	Day	Interaction	Green	Recognition	10	4	8	3	1	0	1
11	Day	Interaction	Green	Familiarization	6	1	1	20	0	1	0
11	Day	Interaction	Green	Familiarization	6	1	2	20	0	1	1
11	Day	Interaction	Green	Familiarization	6	1	3	20	0	1	1
11	Day	Interaction	Green	Familiarization	6	2	4	19	1	1	0
11	Day	Interaction	Green	Familiarization	6	2	5	20	0	1	0
11	Day	Interaction	Green	Familiarization	6	2	6	20	0	1	1
11	Day	Interaction	Green	Recognition	6	3	1	20	0	1	0
11	Day	Interaction	Green	Recognition	6	3	2	20	0	1	0
11	Day	Interaction	Green	Recognition	6	3	3	20	0	1	0
11	Day	Interaction	Green	Recognition	6	4	4	0.8	1	1	0
11	Day	Interaction	Green	Recognition	6	4	5	4	1	1	0
11	Day	Interaction	Green	Recognition	6	4	6	20	0	0	0
12	Day	Interaction	Dark blue	Familiarization	10	1	1	20	0	0	0
12	Day	Interaction	Dark blue	Familiarization	10	1	2	20	0	0	0
12	Day	Interaction	Dark blue	Familiarization	10	1	3	20	0	1	0
12	Day	Interaction	Dark blue	Familiarization	10	1	4	6.6	1	0	0
12	Day	Interaction	Dark blue	Familiarization	10	1	5	20	0	0	0
12	Day	Interaction	Dark blue	Familiarization	10	2	6	16.8	1	0	0
12	Day	Interaction	Dark blue	Familiarization	10	2	7	13.8	1	0	0
12	Day	Interaction	Dark blue	Familiarization	10	2	8	8	1	1	0
12	Day	Interaction	Dark blue	Familiarization	10	2	9	20	0	1	0
12	Day	Interaction	Dark blue	Familiarization	10	2	10	7.4	1	0	0
12	Day	Interaction	Dark blue	Recognition	10	3	1	20	0	0	0
12	Day	Interaction	Dark blue	Recognition	10	3	2	20	0	0	0
12	Day	Interaction	Dark blue	Recognition	10	3	3	3	1	0	1
12	Day	Interaction	Dark blue	Recognition	10	3	4	4.6	1	0	1
12	Day	Interaction	Dark blue	Recognition	10	4	5	20	0	1	1
12	Day	Interaction	Dark blue	Recognition	10	4	6	5.4	1	0	1
12	Day	Interaction	Dark blue	Recognition	10	4	7	20	0	0	0
12	Day	Interaction	Dark blue	Recognition	10	4	8	20	0	0	1
13	Day	NA	Dark blue	Familiarization	10	1	1	20	0	0	1
13	Day	NA	Dark blue	Familiarization	10	1	2	11.6	1	0	0
13	Day	NA	Dark blue	Familiarization	10	1	3	20	0	0	0
13	Day	NA	Dark blue	Familiarization	10	1	4	3.6	1	0	0
13	Day	NA	Dark blue	Familiarization	10	1	5	20	0	0	1
13	Day	NA	Dark blue	Familiarization	10	2	6	12.6	1	0	1
13	Day	NA	Dark blue	Familiarization	10	2	7	20	0	0	1
13	Day	NA	Dark blue	Familiarization	10	2	8	20	0	0	0
13	Day	NA	Dark blue	Familiarization	10	2	9	2.2	1	0	1
13	Day	NA	Dark blue	Familiarization	10	2	10	20	0	0	1
13	Day	NA	Dark blue	Recognition	10	3	1	20	0	0	0
13	Day	NA	Dark blue	Recognition	10	3	2	20	0	0	1
13	Day	NA	Dark blue	Recognition	10	3	3	20	0	0	0
13	Day	NA	Dark blue	Recognition	10	3	4	20	0	0	0
13	Day	NA	Dark blue	Recognition	10	4	5	20	0	0	0
13	Day	NA	Dark blue	Recognition	10	4	6	20	0	0	0
13	Day	NA	Dark blue	Recognition	10	4	7	12	1	0	0
13	Day	NA	Dark blue	Recognition	10	4	8	20	0	0	0
14	Day	Interaction	Dark blue	Familiarization	10	1	1	20	0	1	1
14	Day	Interaction	Dark blue	Familiarization	10	1	2	13.8	1	0	1
14	Day	Interaction	Dark blue	Familiarization	10	1	3	11.2	1	0	0
14	Day	Interaction	Dark blue	Familiarization	10	1	4	20	0	1	0
14	Day	Interaction	Dark blue	Familiarization	10	1	5	20	0	0	1
14	Day	Interaction	Dark blue	Familiarization	10	2	6	20	0	0	1
14	Day	Interaction	Dark blue	Familiarization	10	2	7	20	0	0	1
14	Day	Interaction	Dark blue	Familiarization	10	2	8	5.6	1	0	0
14	Day	Interaction	Dark blue	Familiarization	10	2	9	20	0	0	0
14	Day	Interaction	Dark blue	Familiarization	10	2	10	3.2	1	0	1
14	Day	Interaction	Dark blue	Recognition	10	3	1	20	0	0	0
14	Day	Interaction	Dark blue	Recognition	10	3	2	17.2	1	0	0
14	Day	Interaction	Dark blue	Recognition	10	3	3	20	0	0	0
14	Day	Interaction	Dark blue	Recognition	10	4	4	20	0	0	0
14	Day	Interaction	Dark blue	Recognition	10	4	5	20	0	0	0
15	Day	Interaction	Dark blue	Familiarization	10	1	1	20	0	1	1
15	Day	Interaction	Dark blue	Familiarization	10	1	2	20	0	1	1
15	Day	Interaction	Dark blue	Familiarization	10	1	3	20	0	0	1
15	Day	Interaction	Dark blue	Familiarization	10	1	4	20	0	0	1
15	Day	Interaction	Dark blue	Familiarization	10	1	5	20	0	0	1
15	Day	Interaction	Dark blue	Familiarization	10	2	6	20	0	1	1
15	Day	Interaction	Dark blue	Familiarization	10	2	7	20	0	0	1
15	Day	Interaction	Dark blue	Familiarization	10	2	8	20	0	0	1
15	Day	Interaction	Dark blue	Familiarization	10	2	9	20	0	0	1
15	Day	Interaction	Dark blue	Familiarization	10	2	10	20	0	0	1
15	Day	Interaction	Dark blue	Recognition	10	3	1	20	0	0	1
15	Day	Interaction	Dark blue	Recognition	10	3	2	6.4	1	0	1
15	Day	Interaction	Dark blue	Recognition	10	3	3	20	0	0	1
15	Day	Interaction	Dark blue	Recognition	10	3	4	20	0	0	1
15	Day	Interaction	Dark blue	Recognition	10	4	5	20	0	0	1
15	Day	Interaction	Dark blue	Recognition	10	4	6	20	0	0	1
15	Day	Interaction	Dark blue	Recognition	10	4	7	20	0	0	1
15	Day	Interaction	Dark blue	Recognition	10	4	8	20	0	1	0
16	Week	Alone	White	Familiarization	6	1	1	20	0	0	0
16	Week	Alone	White	Familiarization	6	1	2	5	1	1	0
16	Week	Alone	White	Familiarization	6	1	3	5.4	1	0	0
16	Week	Alone	White	Familiarization	6	2	4	0.8	1	0	0
16	Week	Alone	White	Familiarization	6	2	5	11.8	1	0	0
16	Week	Alone	White	Familiarization	6	2	6	20	0	0	0
16	Week	Alone	White	Recognition	6	3	1	3.4	1	0	0
16	Week	Alone	White	Recognition	6	3	2	20	0	0	1
16	Week	Alone	White	Recognition	6	3	3	1.8	1	0	0
16	Week	Alone	White	Recognition	6	4	4	6.8	1	0	0
16	Week	Alone	White	Recognition	6	4	5	8.4	1	0	1
17	Week	Interaction	White	Familiarization	9	1	1	20	0	0	0
17	Week	Interaction	White	Familiarization	9	1	2	20	0	1	0
17	Week	Interaction	White	Familiarization	9	1	3	20	0	1	0
17	Week	Interaction	White	Familiarization	9	1	4	3.6	1	1	0
17	Week	Interaction	White	Familiarization	9	1	5	20	0	1	0
17	Week	Interaction	White	Familiarization	9	2	6	20	0	0	1
17	Week	Interaction	White	Familiarization	9	2	7	20	0	1	0
17	Week	Interaction	White	Familiarization	9	2	8	20	0	0	0
17	Week	Interaction	White	Familiarization	9	2	9	20	0	0	0
17	Week	Interaction	White	Recognition	9	3	1	20	0	1	0
17	Week	Interaction	White	Recognition	9	3	2	20	0	1	0
17	Week	Interaction	White	Recognition	9	3	3	0.2	1	0	0
17	Week	Interaction	White	Recognition	9	4	4	20	0	0	0
17	Week	Interaction	White	Recognition	9	4	5	20	0	0	0
17	Week	Interaction	White	Recognition	9	4	6	8.2	1	0	0
18	Week	Alone	White	Familiarization	6	1	1	20	0	0	0
18	Week	Alone	White	Familiarization	6	1	2	4.6	1	0	0
18	Week	Alone	White	Familiarization	6	1	3	20	0	0	0
18	Week	Alone	White	Familiarization	6	2	4	20	0	0	0
18	Week	Alone	White	Familiarization	6	2	5	20	0	0	0
18	Week	Alone	White	Familiarization	6	2	6	20	0	0	0
18	Week	Alone	White	Recognition	6	3	1	10.8	1	0	0
18	Week	Alone	White	Recognition	6	3	2	20	0	0	0
18	Week	Alone	White	Recognition	6	3	3	20	0	0	0
18	Week	Alone	White	Recognition	6	4	4	20	0	0	0
18	Week	Alone	White	Recognition	6	4	5	20	0	0	0
19	Week	NA	White	Familiarization	10	1	1	20	0	0	1
19	Week	NA	White	Familiarization	10	1	2	20	0	1	1
19	Week	NA	White	Familiarization	10	1	3	6	1	0	1
19	Week	NA	White	Familiarization	10	1	4	11.6	1	0	1
19	Week	NA	White	Familiarization	10	1	5	19.4	1	1	1
19	Week	NA	White	Familiarization	10	2	6	2.8	1	0	1
19	Week	NA	White	Familiarization	10	2	7	6	1	1	1
19	Week	NA	White	Familiarization	10	2	8	10	1	0	1
19	Week	NA	White	Familiarization	10	2	9	3.2	1	1	1
19	Week	NA	White	Familiarization	10	2	10	20	0	1	1
19	Week	NA	White	Recognition	10	3	1	8	1	1	1
19	Week	NA	White	Recognition	10	3	2	20	0	0	1
19	Week	NA	White	Recognition	10	3	3	3	1	1	0
19	Week	NA	White	Recognition	10	3	4	20	0	1	1
19	Week	NA	White	Recognition	10	4	5	11.2	1	1	1
19	Week	NA	White	Recognition	10	4	6	2.4	1	1	1
19	Week	NA	White	Recognition	10	4	7	4.4	1	0	0
19	Week	NA	White	Recognition	10	4	8	20	0	1	1
20	Week	Alone	Light blue	Familiarization	7	1	1	20	0	0	1
20	Week	Alone	Light blue	Familiarization	7	1	2	18.4	1	1	0
20	Week	Alone	Light blue	Familiarization	7	1	3	3	1	1	0
20	Week	Alone	Light blue	Familiarization	7	1	4	20	0	0	1
20	Week	Alone	Light blue	Familiarization	7	2	5	0.8	1	0	0
20	Week	Alone	Light blue	Familiarization	7	2	6	14.2	1	0	0
20	Week	Alone	Light blue	Familiarization	7	2	7	20	0	0	0
20	Week	Alone	Light blue	Recognition	7	3	1	11.4	1	0	0
20	Week	Alone	Light blue	Recognition	7	3	2	7.6	1	0	0
20	Week	Alone	Light blue	Recognition	7	3	3	7.4	1	0	0
20	Week	Alone	Light blue	Recognition	7	3	4	2.6	1	0	0
20	Week	Alone	Light blue	Recognition	7	4	5	20	0	0	0
20	Week	Alone	Light blue	Recognition	7	4	6	2.8	1	0	0
20	Week	Alone	Light blue	Recognition	7	4	7	20	0	0	0
20	Week	Alone	Light blue	Recognition	7	4	8	4	1	0	0
21	Week	Interaction	Light blue	Familiarization	10	1	1	20	0	0	1
21	Week	Interaction	Light blue	Familiarization	10	1	2	3.8	1	0	1
21	Week	Interaction	Light blue	Familiarization	10	1	3	13.6	1	0	1
21	Week	Interaction	Light blue	Familiarization	10	1	4	7.6	1	1	1
21	Week	Interaction	Light blue	Familiarization	10	1	5	20	0	1	1
21	Week	Interaction	Light blue	Familiarization	10	2	6	5.6	1	0	1
21	Week	Interaction	Light blue	Familiarization	10	2	7	9.2	1	0	1
21	Week	Interaction	Light blue	Familiarization	10	2	8	2.6	1	0	1
21	Week	Interaction	Light blue	Familiarization	10	2	9	1	1	1	1
21	Week	Interaction	Light blue	Familiarization	10	2	10	20	0	0	1
21	Week	Interaction	Light blue	Recognition	10	3	1	12.4	1	1	1
21	Week	Interaction	Light blue	Recognition	10	3	2	9.6	1	0	1
21	Week	Interaction	Light blue	Recognition	10	3	3	11.8	1	0	1
21	Week	Interaction	Light blue	Recognition	10	4	4	20	0	1	1
21	Week	Interaction	Light blue	Recognition	10	4	5	6.4	1	0	1
22	Week	Alone	Light blue	Familiarization	7	1	1	20	0	0	1
22	Week	Alone	Light blue	Familiarization	7	1	2	19	1	0	1
22	Week	Alone	Light blue	Familiarization	7	1	3	20	0	0	1
22	Week	Alone	Light blue	Familiarization	7	1	4	20	0	0	1
22	Week	Alone	Light blue	Familiarization	7	2	5	20	0	0	1
22	Week	Alone	Light blue	Familiarization	7	2	6	5	1	0	1
22	Week	Alone	Light blue	Familiarization	7	2	7	20	0	0	1
22	Week	Alone	Light blue	Recognition	7	3	1	20	0	0	1
22	Week	Alone	Light blue	Recognition	7	3	2	20	0	0	1
22	Week	Alone	Light blue	Recognition	7	3	3	20	0	0	0
22	Week	Alone	Light blue	Recognition	7	4	4	19	1	0	1
22	Week	Alone	Light blue	Recognition	7	4	5	1	1	0	0
23	Week	Interaction	Light blue	Familiarization	10	1	1	20	0	1	1
23	Week	Interaction	Light blue	Familiarization	10	1	2	20	0	1	1
23	Week	Interaction	Light blue	Familiarization	10	1	3	2.6	1	1	1
23	Week	Interaction	Light blue	Familiarization	10	1	4	20	0	1	1
23	Week	Interaction	Light blue	Familiarization	10	1	5	20	0	1	1
23	Week	Interaction	Light blue	Familiarization	10	2	6	20	0	1	1
23	Week	Interaction	Light blue	Familiarization	10	2	7	20	0	0	1
23	Week	Interaction	Light blue	Familiarization	10	2	8	8.8	1	1	1
23	Week	Interaction	Light blue	Familiarization	10	2	9	7.8	1	1	1
23	Week	Interaction	Light blue	Familiarization	10	2	10	10.2	1	0	1
23	Week	Interaction	Light blue	Recognition	10	3	1	4.6	1	1	1
23	Week	Interaction	Light blue	Recognition	10	3	2	20	0	0	1
23	Week	Interaction	Light blue	Recognition	10	3	3	0	1	0	1
23	Week	Interaction	Light blue	Recognition	10	3	4	20	0	1	1
23	Week	Interaction	Light blue	Recognition	10	4	5	0.2	1	0	1
23	Week	Interaction	Light blue	Recognition	10	4	6	20	0	0	1
23	Week	Interaction	Light blue	Recognition	10	4	7	0.8	1	1	1
23	Week	Interaction	Light blue	Recognition	10	4	8	0.2	1	1	1
24	Week	Alone	Green	Familiarization	8	1	1	20	0	0	0
24	Week	Alone	Green	Familiarization	8	1	2	3.2	1	0	0
24	Week	Alone	Green	Familiarization	8	1	3	3	1	0	0
24	Week	Alone	Green	Familiarization	8	1	4	12.6	1	0	0
24	Week	Alone	Green	Familiarization	8	1	5	3	1	0	0
24	Week	Alone	Green	Familiarization	8	2	6	20	0	0	0
24	Week	Alone	Green	Familiarization	8	2	7	3	1	0	0
24	Week	Alone	Green	Familiarization	8	2	8	4	1	0	0
24	Week	Alone	Green	Familiarization	8	2	9	12.2	1	0	0
24	Week	Alone	Green	Recognition	8	3	1	2.6	1	0	0
24	Week	Alone	Green	Recognition	8	3	2	3.6	1	0	0
24	Week	Alone	Green	Recognition	8	3	3	2.4	1	0	0
24	Week	Alone	Green	Recognition	8	3	4	3.4	1	0	0
24	Week	Alone	Green	Recognition	8	4	5	2.8	1	0	0
24	Week	Alone	Green	Recognition	8	4	6	20	0	0	0
24	Week	Alone	Green	Recognition	8	4	7	2	1	0	0
24	Week	Alone	Green	Recognition	8	4	8	0.4	1	0	0
25	Week	Alone	Green	Familiarization	10	1	1	20	0	0	1
25	Week	Alone	Green	Familiarization	10	1	2	20	0	0	0
25	Week	Alone	Green	Familiarization	10	1	3	20	0	0	1
25	Week	Alone	Green	Familiarization	10	1	4	20	0	0	1
25	Week	Alone	Green	Familiarization	10	1	5	20	0	0	1
25	Week	Alone	Green	Familiarization	10	2	6	20	0	0	1
25	Week	Alone	Green	Familiarization	10	2	7	20	0	0	1
25	Week	Alone	Green	Familiarization	10	2	8	20	0	0	1
25	Week	Alone	Green	Familiarization	10	2	9	20	0	0	1
25	Week	Alone	Green	Familiarization	10	2	10	7.8	1	0	1
25	Week	Alone	Green	Recognition	10	3	1	20	0	0	1
25	Week	Alone	Green	Recognition	10	3	2	20	0	0	1
25	Week	Alone	Green	Recognition	10	3	3	20	0	1	1
25	Week	Alone	Green	Recognition	10	3	4	20	0	0	1
25	Week	Alone	Green	Recognition	10	4	5	20	0	0	1
25	Week	Alone	Green	Recognition	10	4	6	9.8	1	0	1
25	Week	Alone	Green	Recognition	10	4	7	20	0	0	1
25	Week	Alone	Green	Recognition	10	4	8	20	0	0	1
26	Week	Alone	Green	Familiarization	5	1	1	20	0	0	0
26	Week	Alone	Green	Familiarization	5	1	2	20	0	0	0
26	Week	Alone	Green	Familiarization	5	1	3	12.8	1	0	0
26	Week	Alone	Green	Familiarization	5	2	4	12	1	0	0
26	Week	Alone	Green	Familiarization	5	2	5	4.6	1	0	0
26	Week	Alone	Green	Recognition	5	3	1	20	0	0	0
26	Week	Alone	Green	Recognition	5	3	2	12.8	1	0	0
26	Week	Alone	Green	Recognition	5	3	3	20	0	0	0
26	Week	Alone	Green	Recognition	5	4	4	11.2	1	0	0
26	Week	Alone	Green	Recognition	5	4	5	20	0	0	0
27	Week	Alone	Green	Familiarization	5	1	1	20	0	0	1
27	Week	Alone	Green	Familiarization	5	1	2	6.4	1	0	0
27	Week	Alone	Green	Familiarization	5	1	3	16	1	0	0
27	Week	Alone	Green	Familiarization	5	2	4	1.8	1	0	0
27	Week	Alone	Green	Familiarization	5	2	5	0.6	1	0	0
27	Week	Alone	Green	Recognition	5	3	1	6.8	1	1	0
27	Week	Alone	Green	Recognition	5	3	2	6.2	1	1	1
27	Week	Alone	Green	Recognition	5	3	3	1.8	1	0	1
27	Week	Alone	Green	Recognition	5	4	4	20	0	0	1
27	Week	Alone	Green	Recognition	5	4	5	0.2	1	0	1
28	Week	Interaction	Dark blue	Familiarization	6	1	1	20	0	0	0
28	Week	Interaction	Dark blue	Familiarization	6	1	2	20	0	0	0
28	Week	Interaction	Dark blue	Familiarization	6	1	3	20	0	0	0
28	Week	Interaction	Dark blue	Familiarization	6	2	4	20	0	0	1
28	Week	Interaction	Dark blue	Familiarization	6	2	5	10.6	1	0	0
28	Week	Interaction	Dark blue	Familiarization	6	2	6	20	0	0	0
28	Week	Interaction	Dark blue	Recognition	6	3	1	20	0	0	0
28	Week	Interaction	Dark blue	Recognition	6	3	2	20	0	0	0
28	Week	Interaction	Dark blue	Recognition	6	3	3	20	0	0	0
28	Week	Interaction	Dark blue	Recognition	6	4	4	20	0	0	0
28	Week	Interaction	Dark blue	Recognition	6	4	5	20	0	0	0
29	Week	Interaction	Dark blue	Familiarization	8	1	1	20	0	0	0
29	Week	Interaction	Dark blue	Familiarization	8	1	2	10	1	0	0
29	Week	Interaction	Dark blue	Familiarization	8	1	3	7	1	0	1
29	Week	Interaction	Dark blue	Familiarization	8	1	4	4.8	1	0	1
29	Week	Interaction	Dark blue	Familiarization	8	2	5	20	0	1	1
29	Week	Interaction	Dark blue	Familiarization	8	2	6	19.4	1	0	1
29	Week	Interaction	Dark blue	Familiarization	8	2	7	20	0	0	0
29	Week	Interaction	Dark blue	Familiarization	8	2	8	20	0	0	0
29	Week	Interaction	Dark blue	Recognition	8	3	1	9.4	1	0	0
29	Week	Interaction	Dark blue	Recognition	8	3	2	4.2	1	0	0
29	Week	Interaction	Dark blue	Recognition	8	3	3	10.2	1	0	0
29	Week	Interaction	Dark blue	Recognition	8	3	4	20	0	0	0
29	Week	Interaction	Dark blue	Recognition	8	4	5	2.8	1	0	0
29	Week	Interaction	Dark blue	Recognition	8	4	6	20	0	0	1
29	Week	Interaction	Dark blue	Recognition	8	4	7	15.8	1	0	1
29	Week	Interaction	Dark blue	Recognition	8	4	8	8	1	0	1
30	Week	Interaction	Dark blue	Familiarization	10	1	1	20	0	0	0
30	Week	Interaction	Dark blue	Familiarization	10	1	2	6.6	1	0	0
30	Week	Interaction	Dark blue	Familiarization	10	1	3	3.2	1	0	0
30	Week	Interaction	Dark blue	Familiarization	10	1	4	3.6	1	0	1
30	Week	Interaction	Dark blue	Familiarization	10	1	5	20	0	0	1
30	Week	Interaction	Dark blue	Familiarization	10	2	6	13.4	1	0	1
30	Week	Interaction	Dark blue	Familiarization	10	2	7	20	0	0	1
30	Week	Interaction	Dark blue	Familiarization	10	2	8	2.2	1	0	1
30	Week	Interaction	Dark blue	Familiarization	10	2	9	20	0	0	0
30	Week	Interaction	Dark blue	Familiarization	10	2	10	2.4	1	0	1
30	Week	Interaction	Dark blue	Recognition	10	3	1	2.8	1	0	0
30	Week	Interaction	Dark blue	Recognition	10	3	2	0.2	1	0	1
30	Week	Interaction	Dark blue	Recognition	10	3	3	4.4	1	0	1
30	Week	Interaction	Dark blue	Recognition	10	3	4	19.2	1	0	1
30	Week	Interaction	Dark blue	Recognition	10	4	5	7.2	1	0	1
30	Week	Interaction	Dark blue	Recognition	10	4	6	0.2	1	0	1
30	Week	Interaction	Dark blue	Recognition	10	4	7	5.4	1	0	1
30	Week	Interaction	Dark blue	Recognition	10	4	8	4	1	0	1
31	Week	Alone	Dark blue	Familiarization	7	1	1	20	0	0	0
31	Week	Alone	Dark blue	Familiarization	7	1	2	5.2	1	0	0
31	Week	Alone	Dark blue	Familiarization	7	1	3	8.4	1	0	0
31	Week	Alone	Dark blue	Familiarization	7	1	4	16.2	1	0	0
31	Week	Alone	Dark blue	Familiarization	7	2	5	5.2	1	0	0
31	Week	Alone	Dark blue	Familiarization	7	2	6	14.8	1	0	0
31	Week	Alone	Dark blue	Familiarization	7	2	7	20	0	0	0
31	Week	Alone	Dark blue	Recognition	7	3	1	20	0	0	0
31	Week	Alone	Dark blue	Recognition	7	3	2	20	0	0	0
31	Week	Alone	Dark blue	Recognition	7	3	3	2.2	1	0	0
31	Week	Alone	Dark blue	Recognition	7	3	4	20	0	0	1
31	Week	Alone	Dark blue	Recognition	7	4	5	0.6	1	0	0
31	Week	Alone	Dark blue	Recognition	7	4	6	20	0	0	0
31	Week	Alone	Dark blue	Recognition	7	4	7	1	1	1	0
31	Week	Alone	Dark blue	Recognition	7	4	8	20	0	0	0
32	Month	Interaction	White	Familiarization	10	1	1	20	0	0	1
32	Month	Interaction	White	Familiarization	10	1	2	3	1	0	0
32	Month	Interaction	White	Familiarization	10	1	3	7.4	1	1	0
32	Month	Interaction	White	Familiarization	10	1	4	4.4	1	1	0
32	Month	Interaction	White	Familiarization	10	1	5	3.8	1	1	1
32	Month	Interaction	White	Familiarization	10	2	6	1.2	1	1	0
32	Month	Interaction	White	Familiarization	10	2	7	20	0	0	1
32	Month	Interaction	White	Familiarization	10	2	8	8.6	1	0	1
32	Month	Interaction	White	Familiarization	10	2	9	0.4	1	1	1
32	Month	Interaction	White	Familiarization	10	2	10	2.6	1	0	1
32	Month	Interaction	White	Recognition	10	3	1	4.2	1	0	1
32	Month	Interaction	White	Recognition	10	3	2	0.4	1	1	1
32	Month	Interaction	White	Recognition	10	3	3	15.8	1	1	1
32	Month	Interaction	White	Recognition	10	3	4	2	1	1	1
32	Month	Interaction	White	Recognition	10	4	5	11.8	1	1	1
32	Month	Interaction	White	Recognition	10	4	6	3	1	0	1
32	Month	Interaction	White	Recognition	10	4	7	4.2	1	1	1
32	Month	Interaction	White	Recognition	10	4	8	6.2	1	1	1
33	Month	Alone	White	Familiarization	7	1	1	20	0	0	0
33	Month	Alone	White	Familiarization	7	1	2	3.2	1	0	0
33	Month	Alone	White	Familiarization	7	1	3	6.4	1	0	1
33	Month	Alone	White	Familiarization	7	1	4	20	0	0	1
33	Month	Alone	White	Familiarization	7	2	5	20	0	0	1
33	Month	Alone	White	Familiarization	7	2	6	20	0	0	1
33	Month	Alone	White	Familiarization	7	2	7	15.2	1	1	1
33	Month	Alone	White	Recognition	7	3	1	20	0	0	1
33	Month	Alone	White	Recognition	7	3	2	10	1	0	1
33	Month	Alone	White	Recognition	7	3	3	20	0	1	1
33	Month	Alone	White	Recognition	7	4	4	12	1	1	1
33	Month	Alone	White	Recognition	7	4	5	20	0	1	0
34	Month	Interaction	White	Familiarization	5	1	1	20	0	0	0
34	Month	Interaction	White	Familiarization	5	1	2	20	0	0	0
34	Month	Interaction	White	Familiarization	5	1	3	20	0	0	0
34	Month	Interaction	White	Familiarization	5	2	4	20	0	0	0
34	Month	Interaction	White	Familiarization	5	2	5	20	0	0	0
34	Month	Interaction	White	Recognition	5	3	1	5.4	1	0	0
34	Month	Interaction	White	Recognition	5	3	2	8.8	1	0	0
34	Month	Interaction	White	Recognition	5	3	3	0.6	1	0	0
34	Month	Interaction	White	Recognition	5	4	4	20	0	0	0
34	Month	Interaction	White	Recognition	5	4	5	17.4	1	0	0
35	Month	Alone	White	Familiarization	6	1	1	20	0	1	0
35	Month	Alone	White	Familiarization	6	1	2	5.8	1	1	0
35	Month	Alone	White	Familiarization	6	1	3	1	1	1	0
35	Month	Alone	White	Familiarization	6	2	4	5	1	1	0
35	Month	Alone	White	Familiarization	6	2	5	0.2	1	1	0
35	Month	Alone	White	Familiarization	6	2	6	8.2	1	1	0
35	Month	Alone	White	Recognition	6	3	1	20	0	1	0
35	Month	Alone	White	Recognition	6	3	2	1	1	1	0
35	Month	Alone	White	Recognition	6	3	3	1.4	1	1	0
35	Month	Alone	White	Recognition	6	3	4	1.6	1	0	0
35	Month	Alone	White	Recognition	6	4	5	0.4	1	0	0
35	Month	Alone	White	Recognition	6	4	6	1.6	1	1	0
35	Month	Alone	White	Recognition	6	4	7	5.4	1	1	0
35	Month	Alone	White	Recognition	6	4	8	0.6	1	0	0
36	Month	Alone	Light blue	Familiarization	10	1	1	20	0	0	0
36	Month	Alone	Light blue	Familiarization	10	1	2	20	0	0	1
36	Month	Alone	Light blue	Familiarization	10	1	3	12.2	1	1	0
36	Month	Alone	Light blue	Familiarization	10	1	4	0.8	1	1	0
36	Month	Alone	Light blue	Familiarization	10	1	5	1.8	1	0	0
36	Month	Alone	Light blue	Familiarization	10	2	6	0.6	1	1	0
36	Month	Alone	Light blue	Familiarization	10	2	7	1.2	1	0	0
36	Month	Alone	Light blue	Familiarization	10	2	8	0.2	1	1	0
36	Month	Alone	Light blue	Familiarization	10	2	9	20	0	0	1
36	Month	Alone	Light blue	Familiarization	10	2	10	0.6	1	0	0
36	Month	Alone	Light blue	Recognition	10	3	1	20	0	0	0
36	Month	Alone	Light blue	Recognition	10	3	2	4.6	1	0	0
36	Month	Alone	Light blue	Recognition	10	3	3	7.8	1	0	0
36	Month	Alone	Light blue	Recognition	10	3	4	5.8	1	0	0
36	Month	Alone	Light blue	Recognition	10	4	5	0.2	1	0	0
36	Month	Alone	Light blue	Recognition	10	4	6	6	1	0	0
36	Month	Alone	Light blue	Recognition	10	4	7	1.6	1	0	0
36	Month	Alone	Light blue	Recognition	10	4	8	5	1	0	0
37	Month	Interaction	Light blue	Familiarization	10	1	1	20	0	0	0
37	Month	Interaction	Light blue	Familiarization	10	1	2	20	0	0	0
37	Month	Interaction	Light blue	Familiarization	10	1	3	20	0	1	0
37	Month	Interaction	Light blue	Familiarization	10	1	4	5.8	1	1	1
37	Month	Interaction	Light blue	Familiarization	10	1	5	20	0	1	1
37	Month	Interaction	Light blue	Familiarization	10	2	6	7.8	1	0	1
37	Month	Interaction	Light blue	Familiarization	10	2	7	20	0	1	1
37	Month	Interaction	Light blue	Familiarization	10	2	8	11.6	1	0	1
37	Month	Interaction	Light blue	Familiarization	10	2	9	20	0	0	1
37	Month	Interaction	Light blue	Familiarization	10	2	10	20	0	0	1
37	Month	Interaction	Light blue	Recognition	10	3	1	20	0	0	0
37	Month	Interaction	Light blue	Recognition	10	3	2	14.6	1	0	1
37	Month	Interaction	Light blue	Recognition	10	3	3	20	0	0	1
37	Month	Interaction	Light blue	Recognition	10	3	4	20	0	1	0
37	Month	Interaction	Light blue	Recognition	10	4	5	0.8	1	0	1
37	Month	Interaction	Light blue	Recognition	10	4	6	20	0	0	1
37	Month	Interaction	Light blue	Recognition	10	4	7	8	1	1	1
37	Month	Interaction	Light blue	Recognition	10	4	8	20	0	0	1
38	Month	Alone	Light blue	Familiarization	10	1	1	20	0	0	0
38	Month	Alone	Light blue	Familiarization	10	1	2	20	0	0	0
38	Month	Alone	Light blue	Familiarization	10	1	3	20	0	0	0
38	Month	Alone	Light blue	Familiarization	10	1	4	20	0	0	0
38	Month	Alone	Light blue	Familiarization	10	1	5	20	0	0	0
38	Month	Alone	Light blue	Familiarization	10	2	6	20	0	0	0
38	Month	Alone	Light blue	Familiarization	10	2	7	12	1	0	0
38	Month	Alone	Light blue	Familiarization	10	2	8	20	0	0	0
38	Month	Alone	Light blue	Familiarization	10	2	9	13.6	1	0	0
38	Month	Alone	Light blue	Familiarization	10	2	10	20	0	0	0
38	Month	Alone	Light blue	Recognition	10	3	1	20	0	0	0
38	Month	Alone	Light blue	Recognition	10	3	2	19.2	1	0	0
38	Month	Alone	Light blue	Recognition	10	3	3	3.4	1	1	0
38	Month	Alone	Light blue	Recognition	10	3	4	12.8	1	1	0
38	Month	Alone	Light blue	Recognition	10	4	5	12.4	1	1	0
38	Month	Alone	Light blue	Recognition	10	4	6	8	1	1	0
38	Month	Alone	Light blue	Recognition	10	4	7	20	0	1	0
38	Month	Alone	Light blue	Recognition	10	4	8	12.4	1	1	0
39	Month	Interaction	Light blue	Familiarization	9	1	1	20	0	0	1
39	Month	Interaction	Light blue	Familiarization	9	1	2	20	0	0	1
39	Month	Interaction	Light blue	Familiarization	9	1	3	12	1	1	1
39	Month	Interaction	Light blue	Familiarization	9	1	4	5.4	1	0	0
39	Month	Interaction	Light blue	Familiarization	9	1	5	8.2	1	1	1
39	Month	Interaction	Light blue	Familiarization	9	2	6	20	0	1	0
39	Month	Interaction	Light blue	Familiarization	9	2	7	20	0	1	1
39	Month	Interaction	Light blue	Familiarization	9	2	8	20	0	0	1
39	Month	Interaction	Light blue	Familiarization	9	2	9	5.8	1	0	1
39	Month	Interaction	Light blue	Recognition	9	3	1	4.2	1	0	0
39	Month	Interaction	Light blue	Recognition	9	3	2	6.6	1	1	0
39	Month	Interaction	Light blue	Recognition	9	3	3	20	0	0	0
39	Month	Interaction	Light blue	Recognition	9	3	4	0.6	1	1	0
39	Month	Interaction	Light blue	Recognition	9	4	5	20	0	1	0
39	Month	Interaction	Light blue	Recognition	9	4	6	6	1	0	0
39	Month	Interaction	Light blue	Recognition	9	4	7	5.2	1	0	0
39	Month	Interaction	Light blue	Recognition	9	4	8	1.6	1	0	1
40	Month	Interaction	Green	Familiarization	7	1	1	20	0	1	0
40	Month	Interaction	Green	Familiarization	7	1	2	20	0	0	0
40	Month	Interaction	Green	Familiarization	7	1	3	20	0	1	0
40	Month	Interaction	Green	Familiarization	7	1	4	20	0	1	1
40	Month	Interaction	Green	Familiarization	7	2	5	20	0	1	0
40	Month	Interaction	Green	Familiarization	7	2	6	20	0	1	0
40	Month	Interaction	Green	Familiarization	7	2	7	20	0	0	0
40	Month	Interaction	Green	Recognition	7	3	1	4.6	1	0	0
40	Month	Interaction	Green	Recognition	7	3	2	20	0	0	0
40	Month	Interaction	Green	Recognition	7	3	3	0.4	1	0	0
40	Month	Interaction	Green	Recognition	7	4	4	20	0	0	0
40	Month	Interaction	Green	Recognition	7	4	5	20	0	0	0
40	Month	Interaction	Green	Recognition	7	4	6	20	0	0	0
41	Month	Interaction	Green	Familiarization	8	1	1	20	0	0	1
41	Month	Interaction	Green	Familiarization	8	1	2	10.4	1	0	1
41	Month	Interaction	Green	Familiarization	8	1	3	20	0	0	1
41	Month	Interaction	Green	Familiarization	8	1	4	5.4	1	0	1
41	Month	Interaction	Green	Familiarization	8	2	5	6	1	0	1
41	Month	Interaction	Green	Familiarization	8	2	6	5.4	1	0	1
41	Month	Interaction	Green	Familiarization	8	2	7	10.8	1	0	1
41	Month	Interaction	Green	Familiarization	8	2	8	4	1	0	1
41	Month	Interaction	Green	Recognition	8	3	1	4.8	1	0	1
41	Month	Interaction	Green	Recognition	8	3	2	7	1	1	1
41	Month	Interaction	Green	Recognition	8	3	3	6.4	1	0	1
41	Month	Interaction	Green	Recognition	8	3	4	15	1	0	1
41	Month	Interaction	Green	Recognition	8	4	5	5	1	0	1
41	Month	Interaction	Green	Recognition	8	4	6	13.6	1	0	1
41	Month	Interaction	Green	Recognition	8	4	7	0.4	1	0	1
41	Month	Interaction	Green	Recognition	8	4	8	0.4	1	0	1
42	Month	Alone	Green	Familiarization	6	1	1	20	0	1	0
42	Month	Alone	Green	Familiarization	6	1	2	16	1	0	0
42	Month	Alone	Green	Familiarization	6	1	3	0.2	1	0	0
42	Month	Alone	Green	Familiarization	6	2	4	20	0	0	0
42	Month	Alone	Green	Familiarization	6	2	5	4.6	1	0	0
42	Month	Alone	Green	Familiarization	6	2	6	20	0	1	1
42	Month	Alone	Green	Recognition	6	3	1	20	0	1	0
42	Month	Alone	Green	Recognition	6	3	2	0.2	1	1	0
42	Month	Alone	Green	Recognition	6	3	3	3	1	1	0
42	Month	Alone	Green	Recognition	6	3	4	0.8	1	1	0
42	Month	Alone	Green	Recognition	6	4	5	3.4	1	1	1
42	Month	Alone	Green	Recognition	6	4	6	0.2	1	1	0
42	Month	Alone	Green	Recognition	6	4	7	0.2	1	0	0
43	Month	Interaction	Green	Familiarization	10	1	1	20	0	0	0
43	Month	Interaction	Green	Familiarization	10	1	2	20	0	0	0
43	Month	Interaction	Green	Familiarization	10	1	3	20	0	0	0
43	Month	Interaction	Green	Familiarization	10	1	4	17.8	1	1	1
43	Month	Interaction	Green	Familiarization	10	1	5	16.4	1	1	0
43	Month	Interaction	Green	Familiarization	10	2	6	11.4	1	1	0
43	Month	Interaction	Green	Familiarization	10	2	7	20	0	1	0
43	Month	Interaction	Green	Familiarization	10	2	8	20	0	1	0
43	Month	Interaction	Green	Familiarization	10	2	9	20	0	1	0
43	Month	Interaction	Green	Familiarization	10	2	10	14	1	0	1
43	Month	Interaction	Green	Recognition	10	3	1	9.4	1	0	0
43	Month	Interaction	Green	Recognition	10	3	2	10.2	1	0	0
43	Month	Interaction	Green	Recognition	10	3	3	13	1	0	0
43	Month	Interaction	Green	Recognition	10	3	4	20	0	1	1
43	Month	Interaction	Green	Recognition	10	4	5	4.4	1	1	0
43	Month	Interaction	Green	Recognition	10	4	6	6.8	1	1	0
43	Month	Interaction	Green	Recognition	10	4	7	12	1	0	1
43	Month	Interaction	Green	Recognition	10	4	8	20	0	0	0
44	Month	Alone	Dark blue	Familiarization	10	1	1	20	0	0	0
44	Month	Alone	Dark blue	Familiarization	10	1	2	20	0	0	0
44	Month	Alone	Dark blue	Familiarization	10	1	3	0.6	1	0	0
44	Month	Alone	Dark blue	Familiarization	10	1	4	13.2	1	0	0
44	Month	Alone	Dark blue	Familiarization	10	1	5	1	1	0	0
44	Month	Alone	Dark blue	Familiarization	10	2	6	18.4	1	0	0
44	Month	Alone	Dark blue	Familiarization	10	2	7	1	1	0	0
44	Month	Alone	Dark blue	Familiarization	10	2	8	2.8	1	0	0
44	Month	Alone	Dark blue	Familiarization	10	2	9	5.8	1	0	1
44	Month	Alone	Dark blue	Familiarization	10	2	10	3.6	1	0	0
44	Month	Alone	Dark blue	Recognition	10	3	1	15	1	0	0
44	Month	Alone	Dark blue	Recognition	10	3	2	20	0	0	0
44	Month	Alone	Dark blue	Recognition	10	3	3	20	0	0	0
44	Month	Alone	Dark blue	Recognition	10	3	4	20	0	0	0
44	Month	Alone	Dark blue	Recognition	10	4	5	16.6	1	0	0
44	Month	Alone	Dark blue	Recognition	10	4	6	3.4	1	0	0
44	Month	Alone	Dark blue	Recognition	10	4	7	20	0	0	0
44	Month	Alone	Dark blue	Recognition	10	4	8	20	0	0	0
45	Month	Alone	Dark blue	Familiarization	5	1	1	20	0	0	0
45	Month	Alone	Dark blue	Familiarization	5	1	2	8.4	1	1	0
45	Month	Alone	Dark blue	Familiarization	5	1	3	20	0	0	0
45	Month	Alone	Dark blue	Familiarization	5	2	4	7	1	0	0
45	Month	Alone	Dark blue	Familiarization	5	2	5	20	0	0	1
45	Month	Alone	Dark blue	Recognition	5	3	1	20	0	1	1
45	Month	Alone	Dark blue	Recognition	5	3	2	0.4	1	0	0
45	Month	Alone	Dark blue	Recognition	5	3	3	11	1	0	0
45	Month	Alone	Dark blue	Recognition	5	4	4	2.4	1	1	0
45	Month	Alone	Dark blue	Recognition	5	4	5	20	0	0	1
46	Month	Alone	Dark blue	Familiarization	8	1	1	20	0	0	0
46	Month	Alone	Dark blue	Familiarization	8	1	2	20	0	0	1
46	Month	Alone	Dark blue	Familiarization	8	1	3	10.6	1	0	0
46	Month	Alone	Dark blue	Familiarization	8	1	4	1.4	1	1	0
46	Month	Alone	Dark blue	Familiarization	8	2	5	20	0	0	0
46	Month	Alone	Dark blue	Familiarization	8	2	6	20	0	1	0
46	Month	Alone	Dark blue	Familiarization	8	2	7	20	0	1	0
46	Month	Alone	Dark blue	Familiarization	8	2	8	1.4	1	0	1
46	Month	Alone	Dark blue	Recognition	8	3	1	20	0	1	1
46	Month	Alone	Dark blue	Recognition	8	3	2	7.2	1	0	1
46	Month	Alone	Dark blue	Recognition	8	3	3	10.4	1	1	1
46	Month	Alone	Dark blue	Recognition	8	4	4	20	0	0	0
46	Month	Alone	Dark blue	Recognition	8	4	5	20	0	0	0
46	Month	Alone	Dark blue	Recognition	8	4	6	6.2	1	1	1
47	Month	Interaction	Dark blue	Familiarization	5	1	1	20	0	0	1
47	Month	Interaction	Dark blue	Familiarization	5	1	2	12	1	0	0
47	Month	Interaction	Dark blue	Familiarization	5	1	3	11.6	1	1	0
47	Month	Interaction	Dark blue	Familiarization	5	2	4	5.6	1	0	0
47	Month	Interaction	Dark blue	Familiarization	5	2	5	18.4	1	0	0
47	Month	Interaction	Dark blue	Recognition	5	3	1	8.6	1	0	0
47	Month	Interaction	Dark blue	Recognition	5	3	2	20	0	1	0
47	Month	Interaction	Dark blue	Recognition	5	3	3	0.4	1	1	0
47	Month	Interaction	Dark blue	Recognition	5	3	4	20	0	1	0
47	Month	Interaction	Dark blue	Recognition	5	4	5	6.4	1	1	0
47	Month	Interaction	Dark blue	Recognition	5	4	6	20	0	1	0
47	Month	Interaction	Dark blue	Recognition	5	4	7	9.6	1	1	0
47	Month	Interaction	Dark blue	Recognition	5	4	8	11	1	1	0

## Sheet: Questionnaire
ID	What type of ball does your dog like to play with?	How does you dog likes to play with ball?	If your dog likes to run after the ball: Does it matter how well you throw the ball? (e.g. distance)	If your dog likes to chew on the ball: How difficult it is to take the ball away (either by command or hand)?	Does your dog put the ball down in front of you (gives it to you) without a command?	In case your dog does not give the ball by itself: Is it enough to give a command or you need to take it away by hand?	Does you dog plays with ball with other dogs?	Does your dog play with other dogs in any other way?	Does your dog share its toys with other dogs?	Is your dog tend to take the ball away from other dogs?	Is your dog tend to release/leave alone a ball that belongs to another dog (the other dog plays/played with it)?	Is your dog tend to release/leave alone a ball that was touched by another dog?	Is your dog willing to give a ball to an unfamiliar person?
1	Any type	Run after the ball and then chewing on it	1	3	1	4	2	3	1	5	1	1	Yes, but only by taking it away from the dog's mouth (does not give it upon command)
2	Any type	Runs after it and brings it back	3	4	5	5	1	2	2	1	3	1	Yes, but only if he/she gives a command to release (the person cannot take it away from the mouth)
3	Any type	Run after the ball and then chewing on it	1	4	4	4	1	3	2	3	3	3	Yes, the unfamiliar person can ask and take the ball away as well
4	Any type	Run after the ball and then chewing on it	1	2	1	2	4	5	2	4	2	2	Yes, but only by taking it away from the dog's mouth (does not give it upon command)
4	Any type	Run after the ball and then chewing on it	1	2	1	2	4	5	2	4	2	2	Yes, but only by taking it away from the dog's mouth (does not give it upon command)
5	Only with its own ball	Runs after it and brings it back	1	3	3	1	4	4	3	2	5	5	I don't know whether I understand it correctly. If the dog has never seen the person before but I am nice to him/her, then the person can ask and take away the ball. If the person just goes to the dog, then the dog does not give the ball to the person
6	Any type	Run after the ball and then chewing on it	3	2	1	2	1	4	1	3	2	1	You need to take it away from the mouth by a command
7	Any type	Runs after it and brings it back	1	3	4	3	2	2	2	4	5	4	Yes, the unfamiliar person can ask and take the ball away as well
8	Any type	Run after the ball and then chewing on it	3	3	2	2	1	5	3	5	1	1	Yes, but only by taking it away from the dog's mouth (does not give it upon command)
9	Any type	Runs after it and brings it back	1	NA	3	5	3	2	4	2	2	2	Yes, but only if he/she gives a command to release (the person cannot take it away from the mouth)
10	Any type	Runs after it and brings it back	4	5	4	5	2	5	2	5	3	2	Yes, the unfamiliar person can ask and take the ball away as well
11	Any type	Runs after it and brings it back	1	NA	4	5	2	5	4	4	2	2	Yes, the unfamiliar person can ask and take the ball away as well
12	Any type	Runs after it and brings it back	1	3	3	1	1	3	1	5	1	1	The dog gives the ball by itself
14	Any type	Runs after it and brings it back	3	4	4	4	2	2	2	3	2	2	Yes, but only by taking it away from the dog's mouth (does not give it upon command)
15	Any type	Runs after it and brings it back	1	3	3	2	2	4	3	4	2	3	Yes, but only by taking it away from the dog's mouth (does not give it upon command)
16	Only with some specific type	Run after the ball and then chewing on it	3	2	1	4	2	5	3	3	3	4	Yes, but only by taking it away from the dog's mouth (does not give it upon command)
17	Any type	Runs after it and brings it back	1	2	1	1	2	4	2	2	2	2	Yes, but only by taking it away from the dog's mouth (does not give it upon command)
18	Any type	Run after the ball and then chewing on it	1	2	1	4	5	3	1	5	1	1	Yes, but only by taking it away from the dog's mouth (does not give it upon command)
20	Any type	Run after the ball and then chewing on it	1	4	4	3	4	4	4	4	3	3	Yes, the unfamiliar person can ask and take the ball away as well
21	Any type	Runs after it and brings it back	1	5	4	5	1	2	3	1	5	4	Yes, the unfamiliar person can ask and take the ball away as well
22	Only with some specific type	Run after the ball and then chewing on it	1	5	3	5	4	4	1	2	4	2	Yes, the unfamiliar person can ask and take the ball away as well
23	Any type	Runs after it and brings it back	1	3	5	5	2	2	2	2	3	2	Yes, the unfamiliar person can ask and take the ball away as well
24	Any type	Run after the ball and then chewing on it	2	3	3	3	2	4	2	2	2	2	No, the dog does not give it to an unfamiliar person, sometimes it is difficult even for us to take the ball away
25	Any type	Run after the ball and then chewing on it	1	3	3	4	1	4	4	4	3	3	Yes, the unfamiliar person can ask and take the ball away as well
26	Any type	Run after the ball and then chewing on it	3	2	1	2	1	2	1	5	1	1	No, the dog does not give it to an unfamiliar person
27	Any type	Run after the ball and then chewing on it	1	3	2	2	4	4	3	4	3	4	Yes, but only by taking it away from the dog's mouth (does not give it upon command)
28	Any type	Runs after it and brings it back	1	3	3	4	2	2	2	2	2	2	Yes, but only by taking it away from the dog's mouth (does not give it upon command)
29	Any type	Runs after it and brings it back	1	NA	3	4	4	4	5	1	5	5	Yes, the unfamiliar person can ask and take the ball away as well
30	Any type	Ha eldobom Runs after it and brings it back, de rágcsálni is szereti	1	5	5	5	1	4	2	5	1	1	Yes, the unfamiliar person can ask and take the ball away as well
31	Any type	Run after the ball and then chewing on it	1	2	1	3	2	3	5	2	5	3	Yes, but only by taking it away from the dog's mouth (does not give it upon command)
32	Any type	Runs after it and brings it back	1	5	5	5	5	5	4	3	4	2	Yes, the unfamiliar person can ask and take the ball away as well
33	Any type	Run after the ball and then chewing on it	1	2	3	4	3	4	4	4	3	3	Yes, the unfamiliar person can ask and take the ball away as well
34	Any type	Runs after it and brings it back	3	4	1	5	3	5	3	2	5	3	No, the dog does not give it to an unfamiliar person
35	Any type	Run after the ball and then chewing on it	3	5	4	5	4	4	4	4	4	3	Yes, the unfamiliar person can ask and take the ball away as well
36	Any type	Run after the ball and then chewing on it	1	4	2	4	4	4	3	2	2	2	Yes, but only by taking it away from the dog's mouth (does not give it upon command)
37	Any type	Runs after it and brings it back	4	5	4	4	1	4	4	2	4	4	Yes, the unfamiliar person can ask and take the ball away as well
38	Any type	Run after the ball and then chewing on it	2	3	2	2	4	4	2	4	3	2	Yes, but only by taking it away from the dog's mouth (does not give it upon command)
39	Any type	Runs after it and brings it back	1	4	2	5	1	1	1	1	5	5	Yes, the unfamiliar person can ask and take the ball away as well
40	Any type	Runs after it and brings it back	1	4	1	5	1	3	3	3	3	3	Yes, the unfamiliar person can ask and take the ball away as well
41	Any type	Runs after it and brings it back	3	5	5	5	4	5	4	3	2	1	Yes, the unfamiliar person can ask and take the ball away as well
42	Any type	egyik labdajaval a szajaban a masikat rugdossa es szalad utana, neha azt is begyomoszolve az elso melle	1	5	2	5	2	3	1	5	1	1	No, the dog does not give it to an unfamiliar person
43	Any type	Runs after it and brings it back	1	5	5	5	3	5	3	4	5	3	Yes, the unfamiliar person can ask and take the ball away as well
44	Any type	Run after the ball and then chewing on it	1	3	1	1	1	1	1	1	1	3	Yes, but only by taking it away from the dog's mouth (does not give it upon command)
45	Any type	Run after the ball and then chewing on it	1	2	2	2	3	5	2	3	3	2	Yes, but only by taking it away from the dog's mouth (does not give it upon command)
46	Any type	Run after the ball and then chewing on it	1	5	4	4	4	5	4	3	4	1	Yes, the unfamiliar person can ask and take the ball away as well
47	Any type	Runs after it and brings it back	1	5	5	5	2	2	3	1	2	2	Yes, the unfamiliar person can ask and take the ball away as well

## Sheet: PutBall_Score
ID	Putball%	Score
1	0	1		Putball%
2	20	2		Percentage of trials in which the dog put the ball down for the UMO
3	18.75	1
4	0	1		Score
5	30	2		Scores assigned based on the percentages
6	50	3
7	100	5		Percentage	Score
8	0	1		0-19	1
9	18.75	1		20-39	2
10	27.78	2		40-59	3
11	91.67	5		60-79	4
12	22.22	2		80-100	5
13	13.33	1
14	22.22	2
15	9.09	1
16	46.67	3
17	0	1
18	13.33	1
19	33.33	2
20	0	1
21	66.67	4
22	0	1
23	5.56	1
24	0	1
25	20	2
26	0	1
27	6.25	1
28	0	1
29	6.67	1
30	61.11	4
31	33.33	2
32	0	1
33	78.57	4
34	22.22	2
35	33.33	2
36	33.33	2
37	41.18	3
38	38.46	2
39	6.25	1
40	61.54	4
41	50	3
42	0	1
43	30	2
44	42.86	3
45	61.54	4
