# Supplementary material for: Individual recognition and long-term memory of inanimate interactive agents and humans in dogs
Source: Anim Cogn. 2022 May 5;25(6):1427–42. doi: 10.1007/s10071-022-01624-6 (PMC9652224; doi:10.1007/s10071-022-01624-6)
Supplement: Supplementary file 3 — Supplementary file3 (XLSX 36 KB) [file 10071_2022_1624_MOESM3_ESM.xlsx]

## Sheet: Information
Electronic supplementary material for:
Individual recognition and long-term memory of inanimate interactive agents and humans in dogs
in Animal Cognition
by Judit Abdai1, Dalma Bartus2, Sylvain Kraus3, Zsuzsanna Gedai4, Beatrix Laczi4, Ádám Miklósi1,4*
1 MTA-ELTE Comparative Ethology Research Group, Budapest, Hungary
2 University of Veterinary Medicine, Budapest, Hungary
3 Paris 13 University, Paris, France
4 Department of Ethology, Eötvös Loránd University, Budapest, Hungary
* Corresponding author: adam.miklosi@ttk.elte.hu
Data of Experiment 2 - Humans as partners

## Sheet: Subjects
ID	Breed	Age	Sex	Familiar Human	Starting position	Place of partners	Introduction
1	Mongrel	2	male	ZG	Left - Right	Right-ZG --- Left-BL	Left - BL		Familiar human: the initials of the person playing the familiar human partner
2	French bulldog	7	female	ZG	Right - Left	Right-BL --- Left-ZG	Left - ZG
3	Mongrel	5	male	ZG	Left - Right	Right-BL --- Left-ZG	Left - ZG		Starting position: Starting position of the UMO in the Training phases (X - Y)
4	Labrador retriever	3	female	ZG	Right - Left	Right-ZG --- Left-BL	Left - BL		X indicates the place of the UMO in the first trial of the Familiarization session
5	Wire-haired German vizsla	3	female	ZG	Left - Right	Right-ZG --- Left-BL	Right - ZG		Y indicates the place of the UMO in the first trial of the Recognition session
6	Labradoodle	3	male	ZG	Right - Left	Right-BL --- Left-ZG	Right - BL		Left and right are indicated from the viewpoint of the dog
7	Beagle	6	female	ZG	Left - Right	Right-BL --- Left-ZG	Right - BL
8	German shepherd	7.5	male	ZG	Right - Left	Right-ZG --- Left-BL	Right - ZG		Place of partners: Places of the partners during the Test phase of the Recognition session
9	Irish terrier	7.5	female	BL	Left - Right	Right-ZG --- Left-BL	Left - BL		Left and right are indicated from the viewpoint of the dog
10	Mongrel	5	male	BL	Right - Right	Right-BL --- Left-ZG	Left - ZG
11	Mongrel	9	female	BL	Left - Right	Right-BL --- Left-ZG	Left - ZG		Introduction: the side and partner the dog visited first on leash, at the beginning of Test trial 1
12	Wire-haired Hungarian vizsla	5.5	male	BL	Right - Left	Right-ZG --- Left-BL	Left - BL
13	Border collie	1.5	male	BL	Left - Right	Right-ZG --- Left-BL	Right - ZG
14	Border collie	1.8	female	BL	Right - Left	Right-BL --- Left-ZG	Right - BL
15	Labrador retriever	2	female	BL	Left - Right	Right-BL --- Left-ZG	Left - ZG
16	Mongrel	4	female	BL	Right - Left	Right-ZG --- Left-BL	Right - ZG
17	Border collie	9	female	ZG	Left - Right	Right-ZG --- Left-BL	Right - ZG
18	Hungarian vizsla	4	female	BL	Right - Left	Right-BL --- Left-ZG	Left - ZG
19	Malinois	7	female	ZG	Right - Left	Right-BL --- Left-ZG	Right - BL
20	Hungarian vizsla	7	female	BL	Left - Right	Right-ZG --- Left-BL	Left - BL
Excluded subjects
ID	Breed	Age	Sex	Familiar Human	Start_Fam	Order	FirstApp	Reason of exclusion
E1	Rough collie	5	female	ZG	Left - Right	Right-BL --- Left-ZG	Right - BL	The dog was distressed in the room
E2	Mongrel	8	female (spayed)	ZG	Left - Right	Right-BL --- Left-ZG	Right - BL	The dog was not motivated by the ball

## Sheet: TestTrial1_FirstApproach
ID	Familiar human	Familiar place	Introduction side	Introduction partner	AppFamiliarity	AppSide	App_time	App_bin
10	BL	Right	Left	Unfamiliar	Unfamiliar	Left	9	1		Familiar place: the side where the familiar partner was sitting in the Test phase
17	ZG	Right	Right	Familiar	Familiar	Right	13	1		Left and right are indicated from the viewpoint of the dog
20	BL	Left	Left	Familiar	NA	NA	30	0
4	ZG	Right	Left	Unfamiliar	Unfamiliar	Left	7	1		Introduction side: the side the dog visited first when led on leash at the beginning of Test trial 1
15	BL	Right	Left	Unfamiliar	Familiar	Right	5	1
7	ZG	Left	Right	Unfamiliar	Familiar	Left	6.6	1		Introduction partner: the partner the dog visited first when led on leash at the beginning of Test trial 1
11	BL	Right	Left	Unfamiliar	Unfamiliar	Left	18.2	1
19	ZG	Left	Right	Unfamiliar	NA	NA	30	0		AppFamiliarity: whether the dog approached first the familiar or unfamiliar human partner after release
9	BL	Left	Left	Familiar	NA	NA	30	0
5	ZG	Right	Right	Familiar	Unfamiliar	Left	4.2	1		AppSide: the side the dog approached first after release
6	ZG	Left	Right	Unfamiliar	Unfamiliar	Right	3.6	1
18	BL	Right	Left	Unfamiliar	NA	NA	30	0		App_time: latency (s) to approach the first partner
14	BL	Right	Right	Familiar	NA	NA	30	0
2	ZG	Left	Left	Familiar	Familiar	Left	2.2	1		App_bin: whether the dog approached a partner or not
3	ZG	Left	Left	Familiar	Unfamiliar	Right	6.8	1
12	BL	Left	Left	Familiar	Unfamiliar	Right	26.8	1
8	ZG	Right	Right	Familiar	Familiar	Right	6	1
13	BL	Left	Right	Unfamiliar	Familiar	Left	11.6	1
1	ZG	Right	Left	Unfamiliar	NA	NA	30	0
16	BL	Left	Right	Unfamiliar	NA	NA	30	0

## Sheet: TestTrial2_FirstApproach
ID	Familiar human	Familiar place	Introduction side	Introduction partner	AppFamiliarity	AppSide	App_time	App_bin
10	BL	Right	Left	Unfamiliar	NA	NA	30	0
17	ZG	Right	Right	Familiar	Familiar	Right	29.4	1
20	BL	Left	Left	Familiar	NA	NA	30	0
4	ZG	Right	Left	Unfamiliar	Familiar	Right	5.2	1
15	BL	Right	Left	Unfamiliar	Unfamiliar	Left	3.4	1
7	ZG	Left	Right	Unfamiliar	Unfamiliar	Left	28.2	1
11	BL	Right	Left	Unfamiliar	NA	NA	30	0
19	ZG	Left	Right	Unfamiliar	Unfamiliar	Right	1.4	1
9	BL	Left	Left	Familiar	NA	NA	30	0
5	ZG	Right	Right	Familiar	Familiar	Right	2.4	1
6	ZG	Left	Right	Unfamiliar	Familiar	Left	1.4	1
18	BL	Right	Left	Unfamiliar	Familiar	Right	2.8	1
14	BL	Right	Right	Familiar	Unfamiliar	Left	8.6	1
2	ZG	Left	Left	Familiar	Unfamiliar	Right	19.6	1
3	ZG	Left	Left	Familiar	Unfamiliar	Right	1.8	1
12	BL	Left	Left	Familiar	Unfamiliar	Right	7.6	1
8	ZG	Right	Right	Familiar	Unfamiliar	Left	2.8	1
13	BL	Left	Right	Unfamiliar	Unfamiliar	Right	1.8	1
1	ZG	Right	Left	Unfamiliar	Unfamiliar	Left	17.4	1
16	BL	Left	Right	Unfamiliar	Unfamiliar	Left	26.2	1

## Sheet: Training_phase
ID	Familiar human	Session	Trial_number	Trial	Section	Latency	Latency_bin
10	BL	Familiarization	10	1	1	20	0		Trial_number
10	BL	Familiarization	10	2	1	2.8	1		The number of trials carried out in the Training phase of the Familiarization session
10	BL	Familiarization	10	3	1	0.2	1
10	BL	Familiarization	10	4	1	9.2	1		Section: the section of the trials
10	BL	Familiarization	10	5	1	9.6	1		1	The first half of trials of the Familiarization session
10	BL	Familiarization	10	6	2	4.6	1		2	The second half of trials of the Familiarization session
10	BL	Familiarization	10	7	2	3.4	1		3	The first half of trials of the Recognition session
10	BL	Familiarization	10	8	2	14.8	1		4	The second half of trials of the Recognition session
10	BL	Familiarization	10	9	2	12.2	1
10	BL	Familiarization	10	10	2	0.2	1		Latency: the latency of first look at the partner (s) after release
10	BL	Recognition	10	1	3	7.4	1
10	BL	Recognition	10	2	3	0.2	1		Latency_bin: whether the event happened
10	BL	Recognition	10	3	3	3.6	1
10	BL	Recognition	10	4	3	4.6	1
10	BL	Recognition	10	5	3	16.2	1
10	BL	Recognition	10	6	4	1	1
10	BL	Recognition	10	7	4	3.8	1
10	BL	Recognition	10	8	4	0.6	1
10	BL	Recognition	10	9	4	20	0
10	BL	Recognition	10	10	4	2.4	1
17	ZG	Familiarization	10	1	1	20	0
17	ZG	Familiarization	10	2	1	12.2	1
17	ZG	Familiarization	10	3	1	20	0
17	ZG	Familiarization	10	4	1	20	0
17	ZG	Familiarization	10	5	1	20	0
17	ZG	Familiarization	10	6	2	7.2	1
17	ZG	Familiarization	10	7	2	20	0
17	ZG	Familiarization	10	8	2	9	1
17	ZG	Familiarization	10	9	2	5.6	1
17	ZG	Familiarization	10	10	2	20	0
17	ZG	Recognition	10	1	3	20	0
17	ZG	Recognition	10	2	3	20	0
17	ZG	Recognition	10	3	3	17.4	1
17	ZG	Recognition	10	4	3	20	0
17	ZG	Recognition	10	5	3	20	0
17	ZG	Recognition	10	6	4	20	0
17	ZG	Recognition	10	7	4	8.4	1
17	ZG	Recognition	10	8	4	8.2	1
17	ZG	Recognition	10	9	4	7	1
17	ZG	Recognition	10	10	4	9.6	1
20	BL	Familiarization	10	1	1	20	0
20	BL	Familiarization	10	2	1	10.6	1
20	BL	Familiarization	10	3	1	9.8	1
20	BL	Familiarization	10	4	1	4.6	1
20	BL	Familiarization	10	5	1	8.8	1
20	BL	Familiarization	10	6	2	5.6	1
20	BL	Familiarization	10	7	2	20	0
20	BL	Familiarization	10	8	2	4.6	1
20	BL	Familiarization	10	9	2	20	0
20	BL	Familiarization	10	10	2	5.6	1
20	BL	Recognition	10	1	3	3	1
20	BL	Recognition	10	2	3	4.6	1
20	BL	Recognition	10	3	3	3.4	1
20	BL	Recognition	10	4	3	5.2	1
20	BL	Recognition	10	5	3	2.6	1
20	BL	Recognition	10	6	4	4.8	1
20	BL	Recognition	10	7	4	0.2	1
20	BL	Recognition	10	8	4	4.6	1
20	BL	Recognition	10	9	4	3	1
20	BL	Recognition	10	10	4	0.2	1
4	ZG	Familiarization	10	1	1	20	0
4	ZG	Familiarization	10	2	1	20	0
4	ZG	Familiarization	10	3	1	12.2	1
4	ZG	Familiarization	10	4	1	15.8	1
4	ZG	Familiarization	10	5	1	12.8	1
4	ZG	Familiarization	10	6	2	15.4	1
4	ZG	Familiarization	10	7	2	7.4	1
4	ZG	Familiarization	10	8	2	19.2	1
4	ZG	Familiarization	10	9	2	2	1
4	ZG	Familiarization	10	10	2	9	1
4	ZG	Recognition	10	1	3	0.4	1
5	ZG	Recognition	10	2	3	4.6	1
6	ZG	Recognition	10	3	3	8.8	1
7	ZG	Recognition	10	4	3	6.4	1
8	ZG	Recognition	10	5	3	4.4	1
9	ZG	Recognition	10	6	4	7.8	1
10	ZG	Recognition	10	7	4	10.2	1
11	ZG	Recognition	10	8	4	1.4	1
12	ZG	Recognition	10	9	4	20	0
13	ZG	Recognition	10	10	4	2.6	1
15	BL	Familiarization	5	1	1	20	0
15	BL	Familiarization	5	2	1	20	0
15	BL	Familiarization	5	3	1	20	0
15	BL	Familiarization	5	4	2	20	0
15	BL	Familiarization	5	5	2	20	0
15	BL	Recognition	5	1	3	18	1
15	BL	Recognition	5	2	3	18.6	1
15	BL	Recognition	5	3	3	7.6	1
15	BL	Recognition	5	4	4	20	0
15	BL	Recognition	5	5	4	20	0
7	ZG	Familiarization	10	1	1	20	0
7	ZG	Familiarization	10	2	1	20	0
7	ZG	Familiarization	10	3	1	20	0
7	ZG	Familiarization	10	4	1	9.6	1
7	ZG	Familiarization	10	5	1	20	0
7	ZG	Familiarization	10	6	2	20	0
7	ZG	Familiarization	10	7	2	18.4	1
7	ZG	Familiarization	10	8	2	20	0
7	ZG	Familiarization	10	9	2	20	0
7	ZG	Familiarization	10	10	2	20	0
7	ZG	Recognition	10	1	3	7	1
7	ZG	Recognition	10	2	3	20	0
7	ZG	Recognition	10	3	3	13	1
7	ZG	Recognition	10	4	3	20	0
7	ZG	Recognition	10	5	4	5.2	1
7	ZG	Recognition	10	6	4	20	0
7	ZG	Recognition	10	7	4	2.6	1
7	ZG	Recognition	10	8	4	20	0
11	BL	Familiarization	10	1	1	20	0
11	BL	Familiarization	10	2	1	16.8	1
11	BL	Familiarization	10	3	1	15	1
11	BL	Familiarization	10	4	1	20	0
11	BL	Familiarization	10	5	1	20	0
11	BL	Familiarization	10	6	2	20	0
11	BL	Familiarization	10	7	2	20	0
11	BL	Familiarization	10	8	2	20	0
11	BL	Familiarization	10	9	2	20	0
11	BL	Familiarization	10	10	2	20	0
11	BL	Recognition	10	1	3	20	0
11	BL	Recognition	10	2	3	20	0
11	BL	Recognition	10	3	3	20	0
11	BL	Recognition	10	4	3	5.4	1
11	BL	Recognition	10	5	3	20	0
11	BL	Recognition	10	6	4	20	0
11	BL	Recognition	10	7	4	20	0
11	BL	Recognition	10	8	4	20	0
11	BL	Recognition	10	9	4	4.2	1
11	BL	Recognition	10	10	4	20	0
19	ZG	Familiarization	9	1	1	20	0
19	ZG	Familiarization	9	2	1	20	1
19	ZG	Familiarization	9	3	1	20	0
19	ZG	Familiarization	9	4	1	10	1
19	ZG	Familiarization	9	5	1	7.4	1
19	ZG	Familiarization	9	6	2	20	0
19	ZG	Familiarization	9	7	2	11	1
19	ZG	Familiarization	9	8	2	17.4	1
19	ZG	Familiarization	9	9	2	5.8	1
19	ZG	Recognition	9	1	3	5.6	1
19	ZG	Recognition	9	2	3	4.4	1
19	ZG	Recognition	9	3	3	4.8	1
19	ZG	Recognition	9	4	3	3	1
19	ZG	Recognition	9	5	3	4.8	1
19	ZG	Recognition	9	6	4	2.8	1
19	ZG	Recognition	9	7	4	6.2	1
19	ZG	Recognition	9	8	4	6.4	1
19	ZG	Recognition	9	9	4	3.4	1
19	ZG	Recognition	9	10	4	8.4	1
9	BL	Familiarization	7	1	1	20	0
9	BL	Familiarization	7	2	1	20	0
9	BL	Familiarization	7	3	1	10.4	1
9	BL	Familiarization	7	4	1	20	0
9	BL	Familiarization	7	5	2	16.4	1
9	BL	Familiarization	7	6	2	3.6	1
9	BL	Familiarization	7	7	2	20	0
9	BL	Recognition	7	1	3	20	0
9	BL	Recognition	7	2	3	9.2	1
9	BL	Recognition	7	3	3	20	0
9	BL	Recognition	7	4	4	20	0
9	BL	Recognition	7	5	4	2.6	1
9	BL	Recognition	7	6	4	7.4	1
5	ZG	Familiarization	8	1	1	20	0
5	ZG	Familiarization	8	2	1	2.4	1
5	ZG	Familiarization	8	3	1	19	1
5	ZG	Familiarization	8	4	1	18.4	1
5	ZG	Familiarization	8	5	2	20	0
5	ZG	Familiarization	8	6	2	2.6	1
5	ZG	Familiarization	8	7	2	20	0
5	ZG	Familiarization	8	8	2	20	0
5	ZG	Recognition	8	1	3	9.6	1
5	ZG	Recognition	8	2	3	3	1
5	ZG	Recognition	8	3	3	20	0
5	ZG	Recognition	8	4	3	1.4	1
5	ZG	Recognition	8	5	3	20	0
5	ZG	Recognition	8	6	4	11.2	1
5	ZG	Recognition	8	7	4	15	1
5	ZG	Recognition	8	8	4	3	1
5	ZG	Recognition	8	9	4	13.4	1
5	ZG	Recognition	8	10	4	20	0
6	ZG	Familiarization	10	1	1	20	0
6	ZG	Familiarization	10	2	1	9	1
6	ZG	Familiarization	10	3	1	7	1
6	ZG	Familiarization	10	4	1	7.4	1
6	ZG	Familiarization	10	5	1	5	1
6	ZG	Familiarization	10	6	2	8.8	1
6	ZG	Familiarization	10	7	2	0.2	1
6	ZG	Familiarization	10	8	2	8.4	1
6	ZG	Familiarization	10	9	2	7.4	1
6	ZG	Familiarization	10	10	2	7.6	1
6	ZG	Recognition	10	1	3	7.6	1
6	ZG	Recognition	10	2	3	4.4	1
6	ZG	Recognition	10	3	3	6.2	1
6	ZG	Recognition	10	4	3	6.6	1
6	ZG	Recognition	10	5	3	7	1
6	ZG	Recognition	10	6	4	5.6	1
6	ZG	Recognition	10	7	4	7	1
6	ZG	Recognition	10	8	4	2.2	1
6	ZG	Recognition	10	9	4	8.2	1
6	ZG	Recognition	10	10	4	5	1
18	BL	Familiarization	10	1	1	20	0
18	BL	Familiarization	10	2	1	6	1
18	BL	Familiarization	10	3	1	9	1
18	BL	Familiarization	10	4	1	20	0
18	BL	Familiarization	10	5	1	20	0
18	BL	Familiarization	10	6	2	4.4	1
18	BL	Familiarization	10	7	2	20	0
18	BL	Familiarization	10	8	2	15.6	1
18	BL	Familiarization	10	9	2	20	0
18	BL	Familiarization	10	10	2	20	0
18	BL	Recognition	10	1	3	6.8	1
18	BL	Recognition	10	2	3	13.8	1
18	BL	Recognition	10	3	3	5.6	1
18	BL	Recognition	10	4	3	7	1
18	BL	Recognition	10	5	3	20	0
18	BL	Recognition	10	6	4	19.4	1
18	BL	Recognition	10	7	4	20	0
18	BL	Recognition	10	8	4	11.2	1
18	BL	Recognition	10	9	4	20	0
18	BL	Recognition	10	10	4	8.8	1
14	BL	Familiarization	10	1	1	20	0
14	BL	Familiarization	10	2	1	12.8	1
14	BL	Familiarization	10	3	1	20	0
14	BL	Familiarization	10	4	1	5.6	1
14	BL	Familiarization	10	5	1	3	1
14	BL	Familiarization	10	6	2	5.6	1
14	BL	Familiarization	10	7	2	6.4	1
14	BL	Familiarization	10	8	2	20	0
14	BL	Familiarization	10	9	2	5	1
14	BL	Familiarization	10	10	2	17.8	1
14	BL	Recognition	10	1	3	20	0
14	BL	Recognition	10	2	3	13.8	1
14	BL	Recognition	10	3	3	11.4	1
14	BL	Recognition	10	4	3	3.4	1
14	BL	Recognition	10	5	3	20	0
14	BL	Recognition	10	6	4	7.6	1
14	BL	Recognition	10	7	4	20	0
14	BL	Recognition	10	8	4	19.2	1
14	BL	Recognition	10	9	4	7.4	1
14	BL	Recognition	10	10	4	1.8	1
2	ZG	Familiarization	8	1	1	20	0
2	ZG	Familiarization	8	2	1	5.4	1
2	ZG	Familiarization	8	3	1	15.4	1
2	ZG	Familiarization	8	4	1	11.2	1
2	ZG	Familiarization	8	5	2	20	0
2	ZG	Familiarization	8	6	2	7.8	1
2	ZG	Familiarization	8	7	2	20	0
2	ZG	Familiarization	8	8	2	13.6	1
2	ZG	Recognition	8	1	3	6.4	1
2	ZG	Recognition	8	2	3	5	1
2	ZG	Recognition	8	3	3	16.4	1
2	ZG	Recognition	8	4	4	20	0
2	ZG	Recognition	8	5	4	20	0
2	ZG	Recognition	8	6	4	13	1
3	ZG	Familiarization	10	1	1	20	0
3	ZG	Familiarization	10	2	1	10.2	1
3	ZG	Familiarization	10	3	1	7	1
3	ZG	Familiarization	10	4	1	8.6	1
3	ZG	Familiarization	10	5	1	12	1
3	ZG	Familiarization	10	6	2	8.8	1
3	ZG	Familiarization	10	7	2	11.8	1
3	ZG	Familiarization	10	8	2	10	1
3	ZG	Familiarization	10	9	2	9.2	1
3	ZG	Familiarization	10	10	2	1.4	1
3	ZG	Recognition	10	1	3	20	0
3	ZG	Recognition	10	2	3	7.6	1
3	ZG	Recognition	10	3	3	6.8	1
3	ZG	Recognition	10	4	3	2	1
3	ZG	Recognition	10	5	3	20	0
3	ZG	Recognition	10	6	4	14.4	1
3	ZG	Recognition	10	7	4	10.8	1
3	ZG	Recognition	10	8	4	1	1
3	ZG	Recognition	10	9	4	12.4	1
3	ZG	Recognition	10	10	4	19.8	1
12	BL	Familiarization	10	1	1	20	0
12	BL	Familiarization	10	2	1	15.2	1
12	BL	Familiarization	10	3	1	20	0
12	BL	Familiarization	10	4	1	4.2	1
12	BL	Familiarization	10	5	1	13.4	1
12	BL	Familiarization	10	6	2	5.2	1
12	BL	Familiarization	10	7	2	12.2	1
12	BL	Familiarization	10	8	2	4.8	1
12	BL	Familiarization	10	9	2	3.6	1
12	BL	Familiarization	10	10	2	1.8	1
12	BL	Recognition	10	1	3	8.4	1
12	BL	Recognition	10	2	3	2.2	1
12	BL	Recognition	10	3	3	3.4	1
12	BL	Recognition	10	4	3	1.2	1
12	BL	Recognition	10	5	3	0.4	1
12	BL	Recognition	10	6	4	1.2	1
12	BL	Recognition	10	7	4	4.6	1
12	BL	Recognition	10	8	4	1.4	1
12	BL	Recognition	10	9	4	2.8	1
12	BL	Recognition	10	10	4	3	1
8	ZG	Familiarization	10	1	1	20	0
8	ZG	Familiarization	10	2	1	8.6	1
8	ZG	Familiarization	10	3	1	4	1
8	ZG	Familiarization	10	4	1	7	1
8	ZG	Familiarization	10	5	1	8.6	1
8	ZG	Familiarization	10	6	2	11.6	1
8	ZG	Familiarization	10	7	2	20	0
8	ZG	Familiarization	10	8	2	7.6	1
8	ZG	Familiarization	10	9	2	15.8	1
8	ZG	Familiarization	10	10	2	17	1
8	ZG	Recognition	10	1	3	7.4	1
8	ZG	Recognition	10	2	3	3.2	1
8	ZG	Recognition	10	3	3	3.6	1
8	ZG	Recognition	10	4	3	4	1
8	ZG	Recognition	10	5	3	3.6	1
8	ZG	Recognition	10	6	4	3.6	1
8	ZG	Recognition	10	7	4	3.4	1
8	ZG	Recognition	10	8	4	4	1
8	ZG	Recognition	10	9	4	4.2	1
8	ZG	Recognition	10	10	4	4.6	1
13	BL	Familiarization	10	1	1	20	0
13	BL	Familiarization	10	2	1	4.6	1
13	BL	Familiarization	10	3	1	13.6	1
13	BL	Familiarization	10	4	1	14	1
13	BL	Familiarization	10	5	1	4.8	1
13	BL	Familiarization	10	6	2	7.8	1
13	BL	Familiarization	10	7	2	20	0
13	BL	Familiarization	10	8	2	7.6	1
13	BL	Familiarization	10	9	2	20	0
13	BL	Familiarization	10	10	2	8.2	1
13	BL	Recognition	10	1	3	20	0
13	BL	Recognition	10	2	3	7	1
13	BL	Recognition	10	3	3	12	1
13	BL	Recognition	10	4	3	3.6	1
13	BL	Recognition	10	5	3	7.2	1
13	BL	Recognition	10	6	4	14.2	1
13	BL	Recognition	10	7	4	7	1
13	BL	Recognition	10	8	4	6.2	1
13	BL	Recognition	10	9	4	9.6	1
13	BL	Recognition	10	10	4	5.8	1
1	ZG	Familiarization	10	1	1	20	0
1	ZG	Familiarization	10	2	1	9.4	1
1	ZG	Familiarization	10	3	1	20	0
1	ZG	Familiarization	10	4	1	20	0
1	ZG	Familiarization	10	5	1	10.8	1
1	ZG	Familiarization	10	6	2	20	0
1	ZG	Familiarization	10	7	2	9.6	1
1	ZG	Familiarization	10	8	2	20	0
1	ZG	Familiarization	10	9	2	20	0
1	ZG	Familiarization	10	10	2	20	0
1	ZG	Recognition	10	1	3	4.8	1
1	ZG	Recognition	10	2	3	20	0
1	ZG	Recognition	10	3	3	2.6	1
1	ZG	Recognition	10	4	3	6.8	1
1	ZG	Recognition	10	5	3	2.2	1
1	ZG	Recognition	10	6	4	14.2	1
1	ZG	Recognition	10	7	4	2.6	1
1	ZG	Recognition	10	8	4	20	0
1	ZG	Recognition	10	9	4	8.2	1
1	ZG	Recognition	10	10	4	2.4	1
16	BL	Familiarization	10	1	1	20	0
16	BL	Familiarization	10	2	1	20	0
16	BL	Familiarization	10	3	1	9	1
16	BL	Familiarization	10	4	1	10.8	1
16	BL	Familiarization	10	5	1	9.2	1
16	BL	Familiarization	10	6	2	20	0
16	BL	Familiarization	10	7	2	17.2	1
16	BL	Familiarization	10	8	2	20	0
16	BL	Familiarization	10	9	2	10	1
16	BL	Familiarization	10	10	2	20	0
16	BL	Recognition	10	1	3	20	0
16	BL	Recognition	10	2	3	12.8	1
16	BL	Recognition	10	3	3	20	0
16	BL	Recognition	10	4	4	3.8	1
16	BL	Recognition	10	5	4	2.6	1
16	BL	Recognition	10	6	4	9	1
